# Supplementary material for: Rapid proliferation due to better metabolic adaptation results in full virulence of a filament-deficient Candida albicans strain
Source: Nat Commun. 2021 Jun 23;12:3899. doi: 10.1038/s41467-021-24095-8 (PMC8222383; doi:10.1038/s41467-021-24095-8)
Supplement: Supplementary file 4 — Supplementary Data 1 [file 41467_2021_24095_MOESM4_ESM.xlsx]

## Sheet: 12 h Citrate up
Gene name/ID	log2FC		Description	Description
C5_03910C	4.90151		C5_03910C_A	Ortholog of C. dubliniensis CD36 : Cd36_53630, C. parapsilosis CDC317 : CPAR2_302980, Pichia stipitis Pignal : PICST_32155, Candida tropicalis MYA-3404 : CTRG_03184 and Candida albicans WO-1 : CAWG_04763
JEN2	4.64446		C4_04030W_A	Dicarboxylic acid transporter; regulated by glucose repression; induced by Rgt1; disruptants not obtained by UAU1 method; rat catheter and Spider biofilm induced
C1_05830W	4.26919		C1_05830W_A	Ortholog(s) have trans-aconitate 3-methyltransferase activity and cytosol localization
C4_04020C	4.14905		C4_04020C_A	Protein of unknown function; induced by Rgt1
HGT17	3.88692		C4_01070W_A	Putative MFS family glucose transporter; 20 members in C. albicans; 12 probable membrane-spanning segments; induced at low (0.2%, compared to 2%) glucose in rich media; Spider biofilm induced
LEU4	3.80164		C1_00170W_A	Putative 2-isopropylmalate synthase; regulated by Nrg1, Mig1, Tup1, Gcn4; induced by human whole blood or PMNs; macrophage/pseudohyphal-repressed after 16h; Spider biofilm repressed
PLB1	3.64568		C6_01990W_A	Phospholipase B; host cell penetration and virulence in mouse systemic infection; Hog1-induced; signal sequence, N-glycosylation, and Tyr phosphorylation site; induced in fluconazole-resistant strains; rat catheter biofilm repressed
MET3	3.64024		C1_13870W_A	ATP sulfurlyase; sulfate assimilation; repressed by Met, Cys, Sfu1, or in fluconazole-resistant isolate; Hog1, caspofungin, white phase-induced; induced on biofilm formation, even in presence of Met and Cys; Spider, F-12/CO2 biofilm induced
tD(GUC)5	3.45498		C2_04890C_A	tRNA-Asp, predicted by tRNAscan-SE; GUC anticodon
C4_05730W	3.13913		C4_05730W_A	Adhesin-like protein; regulated by Tsa1, Tsa1B in minimal media at 37 deg; clade-associated gene expression; induced by alpha pheromone in SpiderM medium; Hap43-induced; Spider biofilm repressed
CFL2	3.10907		C4_05780C_A	Oxidoreductase; iron utilization; Sfu1/Sef1/Hap43/Nrg1/Tup1/Rim101 regulated; alkaline/low iron/fluphenazine/ciclopirox olamine, flucytosine, fluconazole, Spider/flow model/rat catheter biofilm induced; caspofungin/amphotericin B repressed
YWP1	2.98658		C2_08590W_A	Secreted yeast wall protein; possible role in dispersal in host; involved in adhesion and biofilm formation; propeptide; growth phase, phosphate, Ssk1/Ssn6/Efg1/Efh1/Hap43 regulated; mRNA binds She3; flow and Spider biofilm repressed
C4_04160W	2.95283		C4_04160W_A	Ortholog of C. dubliniensis CD36 : Cd36_43710, C. parapsilosis CDC317 : CPAR2_402940, C. auris B8441 : B9J08_005206 and Candida tenuis NRRL Y-1498 : CANTEDRAFT_114940
MEP1	2.89255		C3_02310W_A	Ammonium permease; Mep1 more efficient permease than Mep2, Mep2 has additional regulatory role; 11 predicted transmembrane regions; low mRNA abundance; hyphal downregulated; flow model biofilm induced
PRM9	2.79319		C3_01040C_A	Protein described a similar to S. cerevisiae Prm9; not the ortholog though; mutant is viable
ERG251	2.75159		C4_01530C_A	C-4 sterol methyl oxidase; role in ergosterol biosynthesis; Hap43-induced; ketoconazole-induced; amphotericin B, caspofungin repressed; possibly essential gene, disruptants not obtained by UAU1 method; Spider biofilm repressed
YHM2	2.69668		C6_00600C_A	Predicted carrier protein; exports citrate from and imports oxoglutarate into the mitochondrion; alkaline induced; Spider biofilm repressed
C3_01540W	2.66663		C3_01540W_A	Plasma-membrane-localized protein; filament induced; Hog1, ketoconazole, fluconazole and hypoxia-induced; regulated by Nrg1, Tup1, Upc2; induced by prostaglandins; flow model biofilm induced; rat catheter and Spider biofilm repressed
FAS2	2.61306		C3_04830C_A	Alpha subunit of fatty-acid synthase; required for virulence in mouse systemic infection and rat oropharyngeal infection models; regulated by Efg1; fluconazole-induced; amphotericin B repressed; flow model and Spider biofilm repressed
C2_02910W	2.57363		C2_02910W_A	Protein of unknown function
MET15	2.55837		C4_00200C_A	O-acetylhomoserine O-acetylserine sulfhydrylase; sulfur amino acid synthesis; immunogenic; Hog1, adherence-induced; brown color of mutant in Pb(2+) medium a visual selection; chlamydospore formation induced, F-12/CO2 biofilm induced
FAS1	2.50486		C5_00190C_A	Beta subunit of fatty-acid synthase; multifunctional enzyme; Hap43, fluconazole-induced; amphotericin B, caspofungin repressed; macrophage/pseudohyphal-induced; flow model and Spider biofilm repressed
CR_07300W	2.48592		CR_07300W_A	Protein similar to ferric reductase Fre10p; possibly an essential gene, disruptants not obtained by UAU1 method
GCV2	2.47164		C1_08400C_A	Glycine decarboxylase P subunit; protein of glycine catabolism; repressed by Efg1; Hog1-induced; induced by Rim101 at acid pH; transcript induced in elevated CO2; stationary phase enriched protein
DPP1	2.35498		C1_11470C_A	Putative diacylglycerol pyrophosphate phosphatase of diacylglycerol production for phospholipid biosynthesis; downregulation correlates with clinical development of fluconazole resistance
C1_08350C	2.35291		C1_08350C_A	Ortholog of C. dubliniensis CD36 : Cd36_02630, C. parapsilosis CDC317 : CPAR2_206910, Candida tenuis NRRL Y-1498 : cten_CGOB_00051 and Pichia stipitis Pignal : psti_CGOB_00173
ACC1	2.34924		CR_00640W_A	Putative acetyl-coenzyme-A carboxylases; regulated by Efg1; amphotericin B repressed; caspofungin repressed; 5'-UTR intron; gene used for strain identification by multilocus sequence typing; Hap43-induced; flow model biofilm repressed
PCK1	2.31101		CR_00200W_A	Phosphoenolpyruvate carboxykinase; glucose, C-source, yeast-hypha, Hap43 regulated; fluconazole, phagocytosis, H2O2, oral candidasis, Spider/rat catheter/flow model biofilm induced; repressed in biofilm by Bcr1, Tec1, Ndt80, Rob1, Brg1
MSS11	2.30141		CR_04840C_A	Transcription factor; activator that binds to Flo8 via a LisH motif to cooperatively activate transcription of hypha-specific genes; required for hyphal growth
SNZ1	2.28558		C1_02590C_A	Stationary phase protein; vitamin B synthesis; induced byyeast-hypha switch, 3-AT or in azole-resistant strain overexpressing MDR1; soluble in hyphae; regulated by Gcn4, macrophage; Spider biofilm induced; rat catheter biofilm repressed
CR_07140C	2.26083		CR_07140C_A	Protein of unknown function; transcript regulated by Mig1 and Tup1; rat catheter biofilm induced
ZRT2	2.22854		C2_02590W_A	Zinc transporter, essential for zinc uptake and acidic conditions tolerance; transcript induced by amphotericin B, interaction with macrophages; induced in oralpharyngeal candidiasis; Spider biofilm induced
ILV5	2.16011		C6_00870C_A	Ketol-acid reductoisomerase; antigenic; regulated by Gcn4; GlcNAc, amino acid starvation (3-AT)-induced; macrophage-repressed protein; protein present in exponential and stationary phase; flow model and Spider biofilm repressed
ACH1	2.15166		C5_02000C_A	Acetyl-coA hydrolase; acetate utilization; nonessential; soluble protein in hyphae; antigenic in human; induced on polystyrene adherence; farnesol-, ketoconazole-induced; no human or murine homolog; stationary phase-enriched protein
LSC1	2.11592		C1_01690C_A	Putative succinate-CoA ligase subunit; induced by high iron; fluconazole-induced; protein present in exponential and stationary growth phase yeast cultures; Spider biofilm repressed
AGP2	2.09648		C4_01100C_A	Amino acid permease; hyphal repressed; white-opaque switch regulated; induced in core caspofungin response, during cell wall regeneration, by flucytosine; regulated by Sef1, Sfu1, and Hap43; rat catheter and Spider biofilm induced
C2_08580W	2.07875		C2_08580W_A	Possible pseudogene; similar to Ywp1p; ORF extended upstream from the initiating Met of orf19.3621 has a stop codon in the region corresponding to the Ywp1p signal peptide; disruption causes no apparent phenotype; no expression detected
C1_08240C	2.03573		C1_08240C_A	Protein with a predicted phosphoglycerate mutase family domain; Hap43-repressed; clade-associated gene expression; induced by hypoxia
C4_03310C	2.00465		C4_03310C_A	Protein of unknown function

## Sheet: 12 h CAA up
Gene name/ID	log2FC	Description
ALK8	3.81006	Alkane-inducible cytochrome P450; catalyzes hydroxylation of lauric acid to hydroxylauric acid; overproduction causes fluconazole resistance in WT and causes multidrug resistance in a cdr1 cdr2 double mutant; rat catheter biofilm repressed
ATO6	2.60374	Putative fungal-specific transmembrane protein
C1_01620C	3.20573	Has domain(s) with predicted oxidoreductase activity and role in metabolic process
C1_01630W	2.03278	Protein similar to a mitochondrial complex I intermediate-associated protein; fluconazole-repressed; Spider biofilm induced; rat catheter biofilm repressed
C1_05970W	2.01387	Putative adhesin-like protein; macrophage-induced gene
C1_06430C	4.78179	Ortholog of C. dubliniensis CD36 : Cd36_06020, C. parapsilosis CDC317 : CPAR2_803380, C. auris B8441 : B9J08_000606, Candida tenuis NRRL Y-1498 : CANTEDRAFT_91858 and Pichia stipitis Pignal : PICST_30337
C1_09300C	3.34921	Has domain(s) with predicted metal ion binding activity
C1_10110W	2.4716	Protein of unknown function; flow model biofilm induced
C1_12720C	2.2868	Ortholog of C. dubliniensis CD36 : Cd36_11890 and Candida albicans WO-1 : CAWG_00170
C2_02790C	2.96357	Predicted amino acid transmembrane transporter; rat catheter biofilm repressed
C2_04670W	2.57975	Protein of unknown function; transcript detected on high-resolution tiling arrays
C2_08260W	5.97819	Protein of unknown function; Hap43-repressed gene; by Rgt1; repressed in Spider biofilms by Bcr1, Tec1, Brg1, Rob1 and induced by Efg1, Ndt80; Spider biofilm induced
C2_08580W	5.65103	Possible pseudogene; similar to Ywp1p; ORF extended upstream from the initiating Met of orf19.3621 has a stop codon in the region corresponding to the Ywp1p signal peptide; disruption causes no apparent phenotype; no expression detected
C2_09880C	2.08968	Putative protein of unknown function; Plc1-regulated; transcript induced by Mnl1 under weak acid stress; flow model, rat catheter, Spider biofilm induced
C3_00990C	2.38664	Ortholog of S. cerevisiae : YGL138C, C. glabrata CBS138 : CAGL0H08910g, C. dubliniensis CD36 : Cd36_80910, C. parapsilosis CDC317 : CPAR2_102230 and C. auris B8441 : B9J08_002616
C3_02060W	2.3537	Ortholog(s) have extracellular region localization
C3_02890C	2.9502	Ortholog of C. dubliniensis CD36 : Cd36_82875 and Candida albicans WO-1 : CAWG_02609
C3_05660C	2.07662	Ortholog of C. parapsilosis CDC317 : CPAR2_806990, Candida tenuis NRRL Y-1498 : CANTEDRAFT_122709, Debaryomyces hansenii CBS767 : DEHA2E00110g and Pichia stipitis Pignal : PICST_30109
C3_05750C	2.19743	Ortholog of C. parapsilosis CDC317 : CPAR2_807080, C. dubliniensis CD36 : Cd36_85690, Candida metapsilosis : CMET_5772 and Candida tropicalis NEW ASSEMBLY : CTRG1_CGOB_00191
C3_06040W	4.3126	CCCH zinc finger protein; Spider biofilm induced
C4_02190C	2.4532	CoA-transferase family protein; rat catheter biofilm repressed
C4_02210W	2.60419	Ortholog of C. dubliniensis CD36 : Cd36_42100, Debaryomyces hansenii CBS767 : DEHA2C14850g, Pichia stipitis Pignal : PICST_52615 and Candida tropicalis MYA-3404 : CTRG_00173
C4_02740W	2.08522	Protein of unknown function; flow model, rat catheter and Spider biofilm induced; Hap43-repressed
C4_03310C	3.98389	Protein of unknown function
C4_05730W	5.44366	Adhesin-like protein; regulated by Tsa1, Tsa1B in minimal media at 37 deg; clade-associated gene expression; induced by alpha pheromone in SpiderM medium; Hap43-induced; Spider biofilm repressed
C4_06620C	2.07873	Protein of unknown function; rat catheter and Spider biofilm induced
C5_04980W	2.73422	Putative adhesin-like protein; induced by Mnl1 under weak acid stress; rat catheter and Spider biofilm induced
C6_02450W	2.77164	Ortholog of S. pombe SPCC550.08, an N-acetyltransferase; transcript induced during growth in the mouse cecum
C6_02940C	2.67882	Protein of unknown function; Spider biofilm repressed
C7_01170C	2.68592	Putative oxidoreductase; mutation confers hypersensitivity to toxic ergosterol analog; rat catheter and Spider biofilm induced
CR_02780W	2.9175	Protein with similarity to carbonic anhydrases
CR_02940C	2.30261	Putative ornithine transport protein; localized to the mitochondrial membrane
CR_03300C	2.20264	Ortholog(s) have aldehyde dehydrogenase (NAD+) activity, role in response to furfural and intracellular anatomical structure localization
CR_03480W	2.69177	Ortholog of C. dubliniensis CD36 : Cd36_28730, Candida tropicalis NEW ASSEMBLY : CTRG1_00749, Candida tropicalis MYA-3404 : CTRG_00749 and Candida albicans WO-1 : CAWG_01683
CR_04820W	3.85362	Protein of unknown function; Hap43-induced; rat catheter and Spider biofilm induced
CR_07140C	3.13903	Protein of unknown function; transcript regulated by Mig1 and Tup1; rat catheter biofilm induced
CR_07260C	2.38432	Ortholog(s) have double-stranded DNA binding activity, role in reciprocal meiotic recombination and condensed nuclear chromosome localization
CR_08830W	3.91265	Protein of unknown function; Spider biofilm induced
CR_08880C	4.16057	Protein of unknown function; rat catheter and Spider biofilm induced
CTN1	2.46066	Carnitine acetyl transferase; required for growth on nonfermentable carbon sources, not for hyphal growth or virulence in mice; induced in macrophage; macrophage/pseudohyphal-repressed after 16 hr; rat catheter, Spider biofilm induced
CYB2	3.88321	Putative cytochrome b2 precursor; induced in high iron; alkaline repressed; colony morphology-related gene regulation by Ssn6; Hap43-repressed; pider biofilm induced
DAL52	3.58484	Putative allantoate permease; mutant is viable; similar but not orthologous to S. cerevisiae Dal5
DUR35	2.30136	Putative urea transporter
EFH1	2.55932	APSES transcription factor; homodimer; minor role in transcriptional regulation vs Efg1; regulates filamentous growth, phenotypic switch; EFG1 and EFH1 genetically interact; expression interferes with mouse intestinal tract colonization
FGR42	2.42946	Protein lacking an ortholog in S. cerevisiae; transposon mutation affects filamentous growth
FMP45	2.26219	Predicted membrane protein induced during mating; mutation confers hypersensitivity to toxic ergosterol analog, to amphotericin B; alkaline repressed; repressed by alpha pheromone in SpiderM medium; rat catheter, Spider biofilm induced
FRP5	5.53687	Protein with a GPR1/FUN34/yaaH family domain; flucytosine repressed
GAP2	3.70224	General broad specificity amino acid permease; ketoconazole, flucytosine repressed; Ssy1-dependent histidine induction; regulated by Nrg1, Tup1; colony morphology-related gene regulation by Ssn6; Spider and flow model biofilm induced
GAT1	2.03907	GATA-type transcription factor; regulator of nitrogen utilization; required for nitrogen catabolite repression and utilization of isoleucine, tyrosine and tryptophan N sources; required for virulence in a mouse systemic infection model
GPT1	3.23976	GABA/polyamine transporter; 9 to 11 membrane spanning segments; complements GABA uptake defect of an S. cerevisiae uga4 put4 gap1 triple mutant; complements growth of an S. cerevisiae spe1 mutant under polyamine limitation
HGT17	4.80271	Putative MFS family glucose transporter; 20 members in C. albicans; 12 probable membrane-spanning segments; induced at low (0.2%, compared to 2%) glucose in rich media; Spider biofilm induced
ICL1	2.42664	Isocitrate lyase; glyoxylate cycle enzyme; required for virulence in mice; induced upon phagocytosis by macrophage; farnesol regulated; Pex5-dependent peroxisomal localization; stationary phase enriched; rat catheter, Spider biofilm induced
IFD3	2.54434	Putative aldo/keto reductase; Mig1-regulated
IFE1	2.16943	Putative medium-chain alcohol dehydrogenase; rat catheter and Spider biofilm repressed
JEN1	7.81178	Lactate transporter; induced by lactic acid, activated by Cat8; alkaline repressed by Rim101; localizes to plasma membrane; Spider biofilm induced
KRE62	2.03292	Putative subunit of glucan synthase; macrophage-induced gene; Bcr1-regulated in a/a RPMI biofilms
LEU1	2.21392	3-isopropylmalate dehydratase; antigenic in humans; repressed in hyphae; alkaline repressed; upregulated by human whole blood or PMNs; regulated by Sef1, Sfu1, and Hap43; rat catheter biofilm induced, Spider biofilm repressed
LEU4	3.22901	Putative 2-isopropylmalate synthase; regulated by Nrg1, Mig1, Tup1, Gcn4; induced by human whole blood or PMNs; macrophage/pseudohyphal-repressed after 16h; Spider biofilm repressed
LYS22	3.0235	Homocitrate synthase, minor isoform; repressed by nitric oxide and by hypoxia; protein level decreases in stationary phase cultures; induced by ketoconazole, Spider biofilm induced; flow model biofilm repressed
MEP1	2.38025	Ammonium permease; Mep1 more efficient permease than Mep2, Mep2 has additional regulatory role; 11 predicted transmembrane regions; low mRNA abundance; hyphal downregulated; flow model biofilm induced
MNN22	2.8736	Alpha-1,2-mannosyltransferase; required for normal cell wall mannan; regulated by Tsa1, Tsa1B at 37 deg; repressed in core stress response; NO, Hog1 induced; confers sensitivity to cell wall perturbing agents; Spider biofilm repressed
MRV1	2.70817	Ortholog of Candida albicans WO-1 : CAWG_03682
MRV2	2.98689	Protein of unknown function; repressed by fluphenazine treatment or in an azole-resistant strain that overexpresses CDR1 and CDR2; Spider biofilm induced
MSS11	2.00785	Transcription factor; activator that binds to Flo8 via a LisH motif to cooperatively activate transcription of hypha-specific genes; required for hyphal growth
OSM2	3.44774	Putative mitochondrial fumarate reductase; regulated by Ssn6p, Gcn2p, and Gcn4p; Hog1p-downregulated; stationary phase enriched protein; Hap43p-repressed gene
RBT7	2.52163	Protein with similarity to RNase T2 enzymes; has putative secretion signal; expression is Tup1-repressed
RHD1	2.20087	Putative beta-mannosyltransferase required for the addition of beta-mannose to the acid-labile fraction of cell wall phosphopeptidomannan; 9-gene family memebr; regulated on yeast-hypha and white-opaque switches; Spider biofilm repressed
SPO11	2.91382	DNA endonuclease; required for genetic recombination between homologous chromosomes during the parasexual cycle; produced in mitotically dividing cells; similar to S. cerevisiae Spo11 which functions in recombination during meiosis
TNA1	4.34453	Putative nicotinic acid transporter; detected at germ tube plasma membrane by mass spectrometry; transcript induced upon phagocytosis by macrophage; rat catheter biofilm induced
WOR2	2.49951	Zn(II)2Cys6 transcription factor; regulator of white-opaque switching; required for maintenance of opaque state; Hap43-induced
YWP1	5.87931	Secreted yeast wall protein; possible role in dispersal in host; involved in adhesion and biofilm formation; propeptide; growth phase, phosphate, Ssk1/Ssn6/Efg1/Efh1/Hap43 regulated; mRNA binds She3; flow and Spider biofilm repressed

## Sheet: 12 h Citrate down
Gene name/ID	log2FC		Description
HWP1	-12.2707	C4_03570W_A	Hyphal cell wall protein; host transglutaminase substrate; opaque-, a-specific, alpha-factor induced; at MTLa side of conjugation tube; virulence complicated by URA3 effects; Bcr1-repressed in RPMI a/a biofilms; Spider biofilm induced
C2_02390W	-8.38662	C2_02390W_A	Protein of unknown function; flow model biofilm induced; Spider biofilm induced; repressed by alpha pheromone in SpiderM medium
ECE1	-7.89158	C4_03470C_A	Candidalysin, cytolytic peptide toxin essential for mucosal infection; hypha-specific protein; regulated by Rfg1, Nrg1, Tup1, Cph1, Efg1, Hog1, farnesol, phagocytosis; fluconazole-induced; rat catheter and Spider biofilm induced
CR_06580W	-7.87411	CR_06580W_A	Protein of unknown function; Spider biofilm induced; rat catheter biofilm repressed
C2_08520C	-7.62756	C2_08520C_A	Ortholog of C. parapsilosis CDC317 : CPAR2_406905, Candida tropicalis NEW ASSEMBLY : CTRG1_CGOB_00044, Candida orthopsilosis Co 90-125 : CORT_0C06265 and Candida tropicalis MYA-3404 : CTRG_05051
C1_13100W	-7.44179	C1_13100W_A	Putative adhesin-like protein; Spider biofilm induced
LIP1	-6.84942	C1_09580C_A	Secreted lipase, member of a lipase gene family whose members are expressed differentially in response to carbon source and during infection; may have a role in nutrition and/or in creating an acidic microenvironment
C6_02100W	-6.76102	C6_02100W_A	Secreted potein; Hap43-repressed; fluconazole-induced; regulated by Tsa1, Tsa1B under H2O2 stress conditions; induced by Mnl1p under weak acid stress; Spider biofilm induced
CR_10320W	-6.09985	CR_10320W_A	Protein of unknown function; fluconazole-repressed; Spider biofilm induced
C1_01510W	-6.01737	C1_01510W_A	Protein of unknown function; merged with orf19.3338; rat catheter, flow and Spider model biofilm induced; promoter bound by Bcr1, Efg1, Ndt80, and Rob1; orf19.3338 Bcr1-repressed in RPMI a/a biofilms
HSP30	-5.99365	C1_01990W_A	Putative heat shock protein; fluconazole repressed; amphotericin B induced; Spider biofilm induced; rat catheter biofilm induced
GTT1	-5.98776	C3_05630W_A	Putative glutathione S-transferase; downregulated upon adherence to polystyrene; regulated upon white-opaque switching; induced in the presence of human neutrophils; oxidative stress-induced via Cap1p; regulated by Gcn2p, Gcn4p
SCW4	-5.88834	C1_02520W_A	Putative cell wall protein; substrate for Kex2p processing in vitro; expression regulated by white-opaque switch; alkaline repressed; possibly essential (UAU1 method); flow model biofilm induced; Spider biofilm induced
C4_05580C	-5.87662	C4_05580C_A	Secreted protein; exogenously expressed protein is a substrate for Kex2 processing in vitro; fluconazole-regulated; Spider biofilm induced
MAL31	-5.84567	C5_04930C_A	Putative high-affinity maltose transporter; transcript is upregulated in clinical isolates from HIV+ patients with oral candidiasis; alkaline induced; Spider biofilm induced
PGA34	-5.82638	CR_02750C_A	Putative GPI-anchored protein; transcript repressed by alpha pheromone in SpiderM medium; induced in oralpharyngeal candidasis; flow model biofilm induced; Spider biofilm induced
PGA25	-5.75081	C6_00070C_A	Putative GPI-anchored adhesin-like protein; fluconazole-downregulated; induced in oralpharyngeal candidasis; Spider biofilm induced
C1_05890W	-5.61499	C1_05890W_A	Protein of unknown function; substrate for Kex2 processing in vitro; repressed by alpha pheromone in SpiderM medium; Spider biofilm induced; Bcr1-repressed in a/a RPMI biofilms
C3_06660C	-5.53444	C3_06660C_A	Ortholog of C. dubliniensis CD36 : Cd36_86630, Candida tropicalis NEW ASSEMBLY : CTRG1_05698 and Candida tropicalis MYA-3404 : CTRG_05698
C7_02260W	-5.49577	C7_02260W_A	Ortholog of C. parapsilosis CDC317 : CPAR2_808350, C. dubliniensis CD36 : Cd36_72060, Candida metapsilosis : CMET_5893 and Candida orthopsilosis Co 90-125 : CORT_0C00820
CR_04220C	-5.44663	CR_04220C_A	Protein of unknown function; Spider biofilm induced
C2_02230C	-5.39702	C2_02230C_A	Protein with a globin-like domain; repressed by alpha pheromone in SpiderM medium; Spider biofilm induced
AGA1	-5.3812	C5_00540C_A	Protein with some similarity to agglutinin subunit; expression regulated upon white-opaque switch; Spider biofilm induced
PRY1	-5.33384	C1_07580C_A	Pry family pathogenesis-related protein; extracellular; opaque specific transcript; repressed by alpha pheromone in SpiderM medium; possibly essential, disruptants not obtained by UAU1 method; Spider biofilm induced
C1_05920W	-5.29268	C1_05920W_A	Protein of unknown function; induced during chlamydospore formation in both C. albicans and C. dubliniensis; Spider biofilm induced
CAN2	-5.2472	C6_01060C_A	Basic amino acid permease; arginine metabolism; regulated by Nrg1/Tup1; caspofungin, flucytosine induced; colony morphology-related regulation by Ssn6; Hap43-repressed; rat catheter and Spider biofilm induced; promoter bound by Efg1
PGA17	-5.23864	C2_03350W_A	Putative GPI-anchored protein; exogenously expressed protein substrate for Kex2 processing in vitro; repressed by alpha pheromone in SpiderM medium; macrophage-induced; induced in oralpharyngeal candidiasis; Spider biofilm induced
C6_00080C	-5.17036	C6_00080C_A	Protein of unknown function; opaque-specific transcript; fluconazole-repressed; induced in cyr1 mutant and in oralpharyngeal candidasis; Spider biofilm induced
C5_04380C	-5.16633	C5_04380C_A	Ortholog of Candida albicans WO-1 : CAWG_04810
C6_03600C	-5.07102	C6_03600C_A	Putative cytochrome P450; Spider biofilm induced
C3_03570C	-4.99942	C3_03570C_A	Has domain(s) with predicted oxidoreductase activity
C2_09800C	-4.99453	C2_09800C_A	Protein of unknown function; expression regulated by white-opaque switch; repressed by alpha pheromone in SpiderM medium
C1_02730W	-4.98122	C1_02730W_A	Protein of unknown function; Spider biofilm induced
HGT13	-4.95172	C7_00290C_A	Predicted sugar transporter, involved in glycerol utilization; member of the major facilitator superfamily; 12 transmembrane; gene has intron; oxidative stress-induced via Cap1p; expressed in rich medium, 2% glucose
C2_09330C	-4.94428	C2_09330C_A	Ortholog of C. dubliniensis CD36 : Cd36_23450, C. parapsilosis CDC317 : CPAR2_407010, Candida tenuis NRRL Y-1498 : cten_CGOB_00249 and Debaryomyces hansenii CBS767 : DEHA2B01980g
C1_10060C	-4.90475	C1_10060C_A	Protein of unknown function; transcript regulated by white-opaque switch; flow model biofilm induced; Spider biofilm induced
C2_02550C	-4.89702	C2_02550C_A	Protein of unknown function; Spider biofilm induced
C1_04270C	-4.8875	C1_04270C_A	Ortholog of C. dubliniensis CD36 : Cd36_04020, C. parapsilosis CDC317 : CPAR2_107000, C. auris B8441 : B9J08_003367, Candida tenuis NRRL Y-1498 : CANTEDRAFT_113990 and Pichia stipitis Pignal : PICST_32780
OP4	-4.81446	C1_13080W_A	Ala- Leu- and Ser-rich protein; secreted; N-terminal hydrophobic region; possible glycosylation; opaque-specific transcript; repressed by alpha pheromone in opaque MTLa homozygotes; fluconazole-induced; Spider biofilm induced
C7_02280W	-4.7952	C7_02280W_A	Ortholog of C. parapsilosis CDC317 : CPAR2_808370, C. dubliniensis CD36 : Cd36_72070, Candida metapsilosis : CMET_5895 and Candida orthopsilosis Co 90-125 : CORT_0C00800
FET99	-4.74415	C6_00470C_A	Multicopper oxidase family protein; similar to S. cerevisiae Fet3; does not complement S. cerevisiae fet3 mutant growth under low-iron; iron-repressed; regulated by Tup1, Rim101; flow model biofilm induced; Spider biofilm repressed
PGA45	-4.71731	C1_05960W_A	Putative GPI-anchored cell wall protein; repressed in core caspofungin response; Hog1-induced; regulated by Ssn6; Mob2-dependent hyphal regulation; flow model biofilm induced
CR_10200W	-4.65435	CR_10200W_A	Protein with a phosphoglycerate mutase family domain; Hap43-repressed gene
LDG3	-4.6333	C7_02270W_A	Putative LDG family protein; F-12/CO2 early biofilm induced
C6_00810C	-4.63006	C6_00810C_A	Protein of unknown function; Hap43-repressed gene
C1_05150C	-4.57235	C1_05150C_A	Protein of unknown function
C3_05290C	-4.50481	C3_05290C_A	S. cerevisiae ortholog YLL032C interacts with ribosomes; repressed by alpha pheromone in SpiderM medium
tR(ACG)2	-4.49518	CR_05400C_A	tRNA-Arg, predicted by tRNAscan-SE; ACG anticodon
CHT1	-4.43138	CR_00180C_A	Chitinase; putative N-terminal catalytic domain; has secretory signal sequence; lacks S/T region and N-glycosylation motifs of Chs2p and Chs3p; alkaline downregulated; expression not detected in yeast-form or hyphal cells
C2_08400C	-4.33452	C2_08400C_A	Ortholog of C. dubliniensis CD36 : Cd36_22550, Candida tropicalis NEW ASSEMBLY : CTRG1_01836, Candida tropicalis MYA-3404 : CTRG_01836 and Candida albicans WO-1 : CAWG_01505
PGA13	-4.32062	CR_08510W_A	GPI-anchored cell wall protein involved in cell wall synthesis; required for normal cell surface properties; induced in oralpharyngeal candidasis; Spider biofilm induced; Bcr1-repressed in RPMI a/a biofilms
PGA32	-4.30892	C3_07160W_A	Putative GPI-anchored adhesin-like protein; induced in high iron; Spider biofilm induced
CRZ2	-4.23185	CR_07060C_A	C2H2 transcription factor, involved in regulation of early adaptation to murine GI tract; Rim101-repressed at pH 8; required for yeast cell adherence to silicone substrate; Spider biofilm induced
CR_00500C	-4.21748	CR_00500C_A	Highly conserved U5 small nuclear RNA involved in splicing; exists predominantly as a short form lacking the 3' 18 nt of the annotated sequence, but full-length transcript is also present in vivo; ortholog of S. cerevisiae SNR7-L and SNR7-S
tL(AAG)2	-4.21126	C1_07310C_A	tRNA-Leu, predicted by tRNAscan-SE; AAG anticodon; has atypical G at position 32
CFL4	-4.20336	C5_01360W_A	C-terminus similar to ferric reductases; induced in low iron; Sfu1-repressed; ciclopirox olamine induced; colony morphology-related gene regulation by Ssn6; Hap43-repressed; Sef1-regulated
C4_03460C	-4.18073	C4_03460C_A	Putative protein of unknown function; transcript upregulated in clinical isolates from HIV+ patients with oral candidiasis; Spider biofilm induced
RBR2	-4.06019	CR_04420C_A	Cell wall protein; expression repressed by Rim101; transcript regulated upon white-opaque switching; repressed by alpha pheromone in SpiderM medium; macrophage-induced gene
C2_04430W	-4.05184	C2_04430W_A	Protein of unknown function
PCL2	-4.00387	C1_08570C_A	Cyclin homolog; reduced expression observed upon depletion of Cln3; farnesol regulated; periodic mRNA expression, peak at cell-cycle G1/S phase; Hap43-induced; rat catheter biofilm repressed
AOX2	-3.99226	C1_09150W_A	Alternative oxidase; cyanide-resistant respiration; induced by antimycin A, oxidants; growth; Hap43, chlamydospore formation repressed; rat catheter, Spider biofilm induced; regulated in Spider biofilms by Bcr1, Tec1, Ndt80, Brg1
NAG4	-3.94911	C6_04620C_A	Putative transporter; fungal-specific; similar to Nag3p and to S. cerevisiae Ypr156Cp and Ygr138Cp; required for wild-type mouse virulence and wild-type cycloheximide resistance; gene cluster encodes enzymes of GlcNAc catabolism
WH11	-3.93766	C2_05180W_A	White-phase yeast transcript; expression in opaques increases virulence/switching; mutant switches as WT; Hap43, hypoxia, ketoconazol induced; required for RPMI biofilm; Bcr1-induced in RPMI a/a biofilm; rat catheter, Spider biofilm induced
C2_08890W	-3.8822	C2_08890W_A	Ortholog(s) have DNA binding activity
C2_06990W	-3.87831	C2_06990W_A	Protein of unknown function; expression regulated by white-opaque switch; repressed by alpha pheromone in SpiderM medium; Spider biofilm induced
WOR1	-3.86073	C1_10150W_A	Transcription factor ("master switch") of white-opaque phenotypic switching; required to establish and maintain the opaque state; opaque-specific, nuclear; regulates its own expression; suggested role in regulation of adhesion factors
tW(CCA)2	-3.85394	C3_06840C_A	tRNA-Trp, predicted by tRNAscan-SE; CCA anticodon
RBR1	-3.85178	CR_04440C_A	Glycosylphosphatidylinositol (GPI)-anchored cell wall protein; required for filamentous growth at acidic pH; expression repressed by Rim101 and activated by Nrg1; Hap43-induced
C2_10020C	-3.77752	C2_10020C_A	Has domain(s) with predicted catalytic activity and role in carbohydrate metabolic process
INO1	-3.76949	CR_10100C_A	Inositol-1-phosphate synthase; antigenic in human; repressed by farnesol in biofilm or by caspofungin; upstream inositol/choline regulatory element; glycosylation predicted; rat catheter, flow model induced; Spider biofilm repressed
CHT3	-3.76725	CR_10110W_A	Major chitinase; secreted; functional homolog of S. cerevisiae Cts1p; 4 N-glycosylation motifs; possible O-mannosylation; putative signal peptide; hyphal-repressed; farnesol upregulated in biofilm; regulated by Efg1p, Cyr1p, Ras1p
C5_04480C	-3.69436	C5_04480C_A	Has domain(s) with predicted nucleic acid binding, nucleotide binding activity
C7_01380W	-3.69272	C7_01380W_A	Ortholog of C. dubliniensis CD36 : Cd36_71210, C. parapsilosis CDC317 : CPAR2_702710, C. auris B8441 : B9J08_002141 and Candida tenuis NRRL Y-1498 : CANTEDRAFT_116256
WOR3	-3.63746	CR_03890W_A	Transcription factor; modulator of white-opaque switch; induced in opaque cells; promoter bound by Wor1; overexpression at 25 degr shifts cells to opaque state; deletion stabilizes opaque cells at higher temperatures; Spider biofilm induced
CFL11	-3.63189	CR_06670W_A	Superoxide-generating NADPH oxidase, produces extracellular burst of reactive oxygen species at growing cell tips during hyphal morphogenesis, flucytosine repressed; possibly adherence-induced; rat catheter biofilm repressed
IHD1	-3.54778	C6_03850C_A	GPI-anchored protein; alkaline, hypha-induced; regulated by Nrg1, Rfg1, Tup1 and Tsa1, Tsa1B in minimal media at 37; oralpharyngeal candidasis induced ; Spider biofilm induced; regulated in Spider biofilms by Tec1, Efg1, Ndt80, Rob1, Brg1
HGT10	-3.52827	C6_03790C_A	Glycerol permease involved in glycerol uptake; member of the major facilitator superfamily; induced by osmotic stress, at low glucose in rich media, during cell wall regeneration; 12 membrane spans; Hap43p-induced gene
C4_03500C	-3.51971	C4_03500C_A	Protein of unknown function; regulated by Tsa1, Tsa1B in minimal media at 37 degrees C
MAL2	-3.50062	CR_10790W_A	Alpha-glucosidase; hydrolyzes sucrose for sucrose utilization; transcript regulated by Suc1, induced by maltose, repressed by glucose; Tn mutation affects filamentous growth; upregulated in RHE model; rat catheter and Spider biofilm induced
POX18	-3.4999	C1_01440C_A	Similar to Pox18, a peroxisomal protein; induced during chlamydospore formation in C. albicans and C. dubliniensis; A21 sequence updated based on new sequence and analysis, the allelic orf19.10841 was reinstated; Spider biofilm induced
CFL5	-3.49147	C5_01380W_A	Ferric reductase; induced in low iron; ciclopirox olamine, flucytosine induced; amphotericin B, Sfu1 repressed; Tbf1, Hap43 induced
C1_06860W	-3.46491	C1_06860W_A	RTA domain protein; predicted role in response to stress; Spider biofilm induced
C2_10150W	-3.40009	C2_10150W_A	Secreted protein; fluconazole-induced
IQG1	-3.39911	C7_01840W_A	Actomyosin ring component at bud neck; cell-cycle regulated ser phosphorylation at CDK sites regulate association with Bni1/Bnr1, Iqg1 degradation, and ring disassembly; mutation causes cytokinetic defects; rat catheter biofilm repressed
PBR1	-3.39551	C1_06370C_A	Protein of unknown function; required for cohesion, adhesion, and RPMI biofilm formation; induced by alpha pheromone in white cells; fluconazole-induced; Spider biofilm induced
GNP1	-3.36758	C6_00330C_A	Similar to asparagine and glutamine permease; fluconazole, caspofungin induced; regulated by Nrg1, Mig1, Tup1, Gcn2, Gcn4, and alkaline regulated by Rim101; repressed during chlamydospore formation; rat catheter, flow model biofilm induced
MRV3	-3.34102	C5_04200W_A	Ortholog of Candida albicans WO-1 : CAWG_04793
AAP1	-3.29299	C3_03990C_A	Putative amino acid permease; fungal-specific; possibly essential, disruptants not obtained by UAU1 method; Spider biofilm induced
DEF1	-3.27598	CR_09880W_A	RNA polymerase II regulator; role in filamentation, epithelial cell escape, dissemination in RHE model; induced by fluconazole, high cell density; Efg1/hyphal regulated; role in adhesion, hyphal growth on solid media; Spider biofilm induced
HYR1	-3.25787	C1_13450W_A	GPI-anchored hyphal cell wall protein; macrophage-induced; repressed by neutrophils; resistance to killing by neutrophils, azoles; regulated by Rfg1, Efg1, Nrg1, Tup1, Cyr1, Bcr1, Hap43; Spider and flow model biofilm induced
PGA38	-3.21069	C4_02440C_A	Putative adhesin-like GPI-anchored protein; repressed during cell wall regeneration; possibly an essential gene, disruptants not obtained by UAU1 method; rat catheter and Spider biofilm repressed
C5_00510W	-3.19574	C5_00510W_A	Ortholog of C. dubliniensis CD36 : Cd36_50520, C. parapsilosis CDC317 : CPAR2_304000, C. auris B8441 : B9J08_000441 and Candida tenuis NRRL Y-1498 : cten_CGOB_00233
HGT12	-3.19246	C7_00280W_A	Glucose, fructose, mannose transporter; major facilitator superfamily; role in macrophage-induced hyphal growth; detected at germ tube plasma membrane by mass spectrometry; Snf3p-induced; 12 probable transmembrane segments
PGA28	-3.19235	C7_03110W_A	Protein similar to S. cerevisiae Wsc2p, which has roles in stress- and cell-wall-related processes; predicted Kex2p substrate; putative GPI-anchored adhesin-like protein
C3_07590W	-3.18009	C3_07590W_A	Protein of unknown function; repressed by alpha pheromone in SpiderM medium; Spider biofilm induced
GAP6	-3.17641	C5_03500W_A	Broad-specificity amino acid permease; Plc1, Gcn4 regulated; rat catheter biofilm induced
C1_11990W	-3.16476	C1_11990W_A	Putative cell wall adhesin-like protein; repressed in core caspofungin response and by alpha pheromone in SpiderM medium; transcript reduced in ace2 mutant; flow model, rat catheter and Spider biofilm repressed
PGA31	-3.11632	C4_04080C_A	Cell wall protein; putative GPI anchor; expression regulated upon white-opaque switch; induced by Congo Red and cell wall regeneration; Bcr1-repressed in RPMI a/a biofilms
C3_05640W	-3.05708	C3_05640W_A	Predicted oxidoreductase; rat catheter biofilm repressed
C1_02690C	-3.04184	C1_02690C_A	Predicted ORF from Assembly 19; removed from Assembly 20; subsequently reinstated in Assembly 21 based on comparative genome analysis
C1_03470C	-3.04065	C1_03470C_A	Ortholog(s) have role in ascospore formation, ascospore wall assembly, ascospore-type prospore membrane formation and protein localization to cell division site, more
C1_02700C	-3.01759	C1_02700C_A	Gene induced by hypoxia and ketoconazole; oral infection upregulated; mutants have reduced capacity to damage oral epithelial cells; Spider biofilm induced
CAR1	-2.99735	C5_04490C_A	Arginase; arginine catabolism; transcript regulated by Nrg1, Mig1, Tup1; colony morphology-related regulation by Ssn6; alkaline induced; protein decreased in stationary phase; sumoylation target; flow model biofilm induced
STP4	-2.95455	C2_03220C_A	C2H2 transcription factor; induced in core caspofungin response; colony morphology-related gene regulation by Ssn6; induced by 17-beta-estradiol, ethynyl estradiol; rat catheter and Spider biofilm induced
C2_08330W	-2.94976	C2_08330W_A	Protein with a thioredoxin domain; predicted role in cell redox homeostasis; rat catheter and Spider biofilm induced
CNT	-2.94832	C2_06020W_A	CNT family H(+)/nucleoside symporter; transports adenosine, uridine, inosine, guanosine, tubercidin; variant alleles for high/low-affinity isoforms; S or G at residue 328 affects specificity; Spider, flow model biofilm induced
CRH11	-2.9359	C4_02900C_A	GPI-anchored cell wall transglycosylase, putative ortholog of S. cerevisiae Crh1p; predicted glycosyl hydrolase domain; similar to Csf4p and to antigenic A. fumigatus Aspf9; predicted Kex2p substrate; caspofungin-induced
C2_07430C	-2.92235	C2_07430C_A	Putative nicotinamide riboside hydrolase; cleaves N-glycosidic bonds in nucleosides; pyrimidine salvage and nicotinamide riboside salvage pathways; Spider biofilm induced
SCW11	-2.90898	C5_04110W_A	Cell wall protein; repressed in ace2 mutant; repressed in core caspofungin response; induced in high iron; possibly an essential gene, disruptants not obtained by UAU1 method; rat catheter and Spider biofilm repressed
PIR1	-2.897	C2_08870C_A	1,3-beta-glucan-linked cell wall protein; N-mannosylated, O-glycosylated by Pmt1; cell wall defect in het mutant; Hog1/fluconazole/hypoxia induced; iron/Efg1/Plc1/temp regulated; flow model biofilm induced; hyphal, Spider biofilm repressed
ALS1	-2.87818	C6_03700W_A	Cell-surface adhesin; adhesion, virulence, immunoprotective roles; band at hyphal base; Rfg1, Ssk1, Spider biofilm induced; flow model biofilm repressed; CAI-4 strain background effects; promoter bound Bcr1, Tec1, Efg1, Ndt80, and Brg1
C1_09700W	-2.80693	C1_09700W_A	Ortholog of C. dubliniensis CD36 : Cd36_09140, C. parapsilosis CDC317 : CPAR2_804920, Debaryomyces hansenii CBS767 : DEHA2B10516g and Pichia stipitis Pignal : PICST_30058
C1_05950C	-2.8052	C1_05950C_A	Protein of unknown function; induced in high iron; repressed in core caspofungin response; ketoconazole-repressed; colony morphology-related gene regulation by Ssn6; possibly subject to Kex2 processing
ASR1	-2.77487	C1_10740C_A	Heat shock protein; transcript regulated by cAMP, osmotic stress, ciclopirox olamine, ketoconazole; repressed by Cyr1, Ras1; colony morphology-related regulated by Ssn6; stationary phase enriched; Hap43-induced; Spider biofilm induced
TPO4	-2.77172	CR_03920C_A	Putative sperimidine transporter; fungal-specific (no human or murine homolog); Spider biofilm induced; promoter bound by Tec1 and Ndt80; Bcr1-repressed in RPMI a/a biofilms
CDR3	-2.76079	C4_03620C_A	Transporter of the Pdr/Cdr family of the ATP-binding cassette superfamily; transports phospholipids out-to-in; expressed in opaque-phase cells; induced by macrophage interaction; fluconazole-repressed; Spider biofilm induced
C2_02750C	-2.75162	C2_02750C_A	Ortholog of C. dubliniensis CD36 : Cd36_17620, C. parapsilosis CDC317 : CPAR2_212260, Candida tropicalis MYA-3404 : CTRG_01348, Candida albicans WO-1 : CAWG_04043 and Candida metapsilosis : CMET_2351
CR_01220W	-2.73614	CR_01220W_A	Putative transporter; mutation confers hypersensitivity to toxic ergosterol analog; fungal-specific (no human or murine homolog)
HOF1	-2.7129	C4_00370W_A	Protein involved in cytokinesis and DNA damage response; interacts genetically with Rad53p-dependent checkpoint; mutant is viable
PTR22	-2.6763	C3_03800W_A	Oligopeptide transporter involved in uptake of di-/tripeptides; regulated by Stp2 and Stp3; transcript induced upon phagocytosis by macrophage; repressed by Rim101 at pH 8; flow model biofilm induced
C2_07840W	-2.66461	C2_07840W_A	Has domain(s) with predicted N,N-dimethylaniline monooxygenase activity, NADP binding, flavin adenine dinucleotide binding activity
GLY1	-2.63701	C1_10450W_A	L-threonine aldolase; complements glycine auxotrophy of S. cerevisiae shm1 shm2 gly1-1 triple mutant; macrophage/pseudohyphal-induced; the GLY1 locus has an RFLP and is triploid in strain SGY269; flow model biofilm induced
BRG1	-2.62615	C1_05140W_A	Transcription factor; recruits Hda1 to hypha-specific promoters; Tn mutation affects filamentation; Hap43-repressed; Spider and flow model biofilm induced; required for Spider biofilm formation; Bcr1-repressed in RPMI a/a biofilms
PLB5	-2.59527	C1_08230C_A	Putative GPI-linked phospholipase B, fungal-specific (no mammalian homolog); null mutation eliminates cell-associated phospholipase A2 activity and attenuates virulence; fluconazole-repressed; flow model biofilm repressed
C3_02330C	-2.58318	C3_02330C_A	Protein of unknown function; Spider biofilm induced
GTT13	-2.57773	C3_03580C_A	Putative glutathione S-transferase; opaque-specific transcript; repressed by alpha pheromone in SpiderM medium; Spider biofilm induced
C1_05520W	-2.57753	C1_05520W_A	Protein of unknown function; induced by Sfu1; Spider biofilm induced
MRV6	-2.55639	C5_04230W_A	Ortholog of Candida albicans WO-1 : CAWG_04796
SOU2	-2.54159	C4_06380W_A	Protein similar to Sou1; not required for utilization of L-sorbose; Spider biofilm induced
YMX6	-2.53993	C6_03480W_A	Putative NADH dehydrogenase; macrophage-downregulated gene; induced by nitric oxide; rat catheter biofilm induced
ADH3	-2.52467	C2_04470W_A	Putative NAD-dependent (R,R)-butanediol dehydrogenase; regulated by white-opaque switch; induced by nitric oxide independent of Yhb1; Spider biofilm induced
NGT1	-2.49966	C3_00650W_A	N-acetylglucosamine (GlcNAc)-specific transporter; role in GlcNAc (but not serum) induced hyphal growth; localizes to plasma membrane; induced by GlcNAc, macrophage engulfment; 12 transmembrane, major facilitator superfamily
CR_07460C	-2.49162	CR_07460C_A	Protein of unknown function; Spider biofilm repressed
CR_06500C	-2.47133	CR_06500C_A	Protein of unknown function; Hap43-induced; regulated by Nrg1, Tup1; repressed by alpha pheromone in SpiderM medium; Spider biofilm induced; Bcr1-repressed in RPMI a/a biofilms
C3_01100W	-2.46896	C3_01100W_A	Ortholog of C. dubliniensis CD36 : Cd36_81000, C. parapsilosis CDC317 : CPAR2_103050, C. auris B8441 : B9J08_002621 and Candida tenuis NRRL Y-1498 : CANTEDRAFT_116326
CR_00530W	-2.46739	CR_00530W_A	Ortholog of C. dubliniensis CD36 : Cd36_25640, C. parapsilosis CDC317 : CPAR2_803740, Candida tropicalis MYA-3404 : CTRG_01022 and Candida albicans WO-1 : CAWG_01412
C3_05840W	-2.46132	C3_05840W_A	Has domain(s) with predicted N,N-dimethylaniline monooxygenase activity, NADP binding, flavin adenine dinucleotide binding activity
C2_01630W	-2.45561	C2_01630W_A	2-hydroxyacid dehydrogenase domain-containing protein; Hap43-repressed gene; induced by alpha pheromone in SpiderM medium
PDC12	-2.45181	C4_01850C_A	Putative pyruvate decarboxylase; fungal-specific (no human or murine homolog)
CUP1	-2.45161	C5_04560C_A	Metallothionein; involved in copper resistance; copper induced; Spider biofilm induced; flow model biofilm repressed
SAP4	-2.43956	C6_03500C_A	Secreted aspartyl proteinase; sap4,5,6 mutant defective in protein utilization for nitrogen; virulence role complicated by URA3 effects; expressed during mucosal and systemic infections; N-glycosylated; rat catheter, Spider biofilm induced
C2_00760C	-2.43529	C2_00760C_A	Proten of unknown function; transcript positively regulated by Sfu1; Hap43 repressed; Spider biofilm induced
C7_00870W	-2.42749	C7_00870W_A	Putative guanine deaminase; mutation confers hypersensitivity to toxic ergosterol analog; Spider biofilm induced
HXT5	-2.42338	CR_03450W_A	Putative sugar transporter; induced by ciclopirox olamine; Snf3-induced; alkaline repressed; colony morphology-related gene regulation by Ssn6; possibly essential gene
C1_09210C	-2.41843	C1_09210C_A	Putative transporter; slightly similar to the Sit1p siderophore transporter; Gcn4p-regulated; fungal-specific; induced by Mnl1p under weak acid stress
SGA1	-2.41532	C3_01320C_A	Putative glucoamylase; induced in oralpharyngeal candidasis; rat catheter and Spider biofilm induced
C6_03470W	-2.40114	C6_03470W_A	Putative phosphatidylinositol transfer protein; possibly an essential gene, disruptants not obtained by UAU1 method
C1_00880W	-2.40074	C1_00880W_A	Protein of unknown function; Spider biofilm induced
C7_00430W	-2.38587	C7_00430W_A	Putative ferric reductase; induced by Mac1 under copper starvation; Plc1-regulated; Rim101-repressed
TOS1	-2.37412	C3_01550C_A	Protein similar to alpha agglutinin anchor subunit; secreted; exogenously expressed protein is a substrate for Kex2 processing in vitro; fluconazole-induced; induced by alpha pheromone in SpiderM medium; Hap43-induced
RFX2	-2.36465	C4_02030W_A	Transcriptional repressor; regulator of filamentation, response to DNA damage, adhesion, virulence in murine mucosal, systemic infections; RFX domain; regulated by Nrg1, UV-induced; partially complements S. cerevisiae rfx1 mutant defects
C7_01230C	-2.3619	C7_01230C_A	Has domain(s) with predicted LPPG:FO 2-phospho-L-lactate transferase activity
C2_07410W	-2.3441	C2_07410W_A	Ortholog(s) have acylglycerol lipase activity, triglyceride lipase activity and role in medium-chain fatty acid biosynthetic process, triglyceride metabolic process
C2_02570W	-2.31991	C2_02570W_A	Predicted membrane transporter; member of the drug:proton antiporter (12 spanner) (DHA1) family, major facilitator superfamily (MFS); mRNA binds She3
ABP2	-2.31388	C2_04970W_A	Putative alpha-actinin-like protein; induced by alpha pheromone in SpiderM medium
C1_04350C	-2.31386	C1_04350C_A	Protein of unknown function; Hap43-induced gene
TEF4	-2.29079	C5_03270W_A	Putative translation elongation factor; genes encoding ribosomal subunits, translation factors, and tRNA synthetases are downregulated upon phagocytosis by murine macrophage
C1_11200W	-2.28625	C1_11200W_A	Predicted mucin-like protein; ketoconazole-induced; fluconazole-repressed; induced in cyr1 mutant; colony morphology-related gene regulation by Ssn6; flow model biofilm induced; Spider biofilm induced
CR_03580C	-2.26379	CR_03580C_A	Putative MFS transporter; predicted ORF in Assembly 20; removed from Assembly 21; restored based on conservation among several Candida species
RDN25	-2.26201	CR_08810W_A	25S ribosomal RNA; component of the large (60S) ribosomal subunit; encoded in about 55 copies of the rDNA repeat on Chromosome R; in some strains the gene may contain the self-splicing group I intron (LSU)
C4_02660W	-2.24572	C4_02660W_A	Protein with a glucose/ribitol dehydrogenase family domain; mutants are viable
CR_09530C	-2.23867	CR_09530C_A	Predicted DDE superfamily endonuclease domain; repression correlates with clinical development of fluconazole resistance; Spider biofilm induced
CWH8	-2.23523	C1_02250W_A	Putative dolichyl pyrophosphate (Dol-P-P) phosphatase; ketoconazole-induced; expression is increased in a fluconazole-resistant isolate; clade-associated gene expression; Hap43p-induced gene
GAP2	-2.23406	C3_05580C_A	General broad specificity amino acid permease; ketoconazole, flucytosine repressed; Ssy1-dependent histidine induction; regulated by Nrg1, Tup1; colony morphology-related gene regulation by Ssn6; Spider and flow model biofilm induced
ASR2	-2.21513	CR_08890C_A	Adenylyl cyclase and stress responsive protein; induced in cyr1 or ras1 mutant; stationary phase enriched protein; Spider biofilm induced
SSP96	-2.20914	C7_03090C_A	Putative flavin-containing monooxygenase; F-12/CO2 early biofilm induced
C2_08150W	-2.19702	C2_08150W_A	Ortholog of C. dubliniensis CD36 : Cd36_22330, C. parapsilosis CDC317 : CPAR2_805720, Candida tropicalis MYA-3404 : CTRG_01814 and Candida albicans WO-1 : CAWG_05906
C1_11670W	-2.19226	C1_11670W_A	Protein of unknown function; induced in core stress response; Gcn2 and Gcn4 regulated; flow model biofilm induced; Spider biofilm induced
C1_09780C	-2.19209	C1_09780C_A	Putative iron/copper reductas; involved in iron homeostasis; rat catheter and Spider biofilm induced
C1_01710W	-2.18335	C1_01710W_A	Protein of unknown function; flow model biofilm induced; Spider biofilm induced
CR_02910W	-2.18006	CR_02910W_A	Predicted regulatory subunit of the Atg1 signaling complex; required for vesicle formation during autophagy and the cytoplasm-to-vacuole targeting (Cvt) pathway; Spider biofilm induced
EHT1	-2.17632	C1_03390W_A	Putative acyl-coenzymeA:ethanol O-acyltransferase; regulated by Sef1, Sfu1, and Hap43; induced by alpha pheromone in SpiderM medium; Spider biofilm induced; promoter bound by Ndt80
ALK6	-2.17501	C7_01540W_A	Putative cytochrome P-450 of N-alkane-induced detoxification; macrophage-induced gene
C5_02110W	-2.15201	C5_02110W_A	Putative heat shock protein; decreased expression in hyphae; transcription is increased in populations of cells exposed to fluconazole over multiple generations; overexpression increases resistance to farnesol and azoles
TES15	-2.15058	C2_05950C_A	Putative acyl-CoA thioesterase; Hap43-repressed; Spider biofilm induced
MRV8	-2.12138	C5_04250W_A	Membrane protein involved in mycelial growth, biofilm formation and epithelial damage; Spider biofilm induced
HGT3	-2.11171	CR_03850W_A	Putative glucose transporter of the major facilitator superfamily; the C. albicans glucose transporter family comprises 20 members; 12 probable membrane-spanning segments, extended C terminus; expressed in rich medium with 2% glucose
C1_14060W	-2.09638	C1_14060W_A	Glucan 1,3-beta-glucosidase; regulated by Nrg1, Tup1 and possibly Tac1; induced by NO and during cell wall regeneration; stationary phase enriched; possibly essential (UAU1 method); F-12/CO2 early biofilm induced; flow biofilm repressed
KIP2	-2.07953	C2_10310C_A	Putative kinesin-related motor protein involved in mitotic spindle positioning; repressed by alpha pheromone in SpiderM medium; periodic mRNA expression, peak at cell-cycle G2/M phase
HGC1	-2.07886	C1_00780C_A	Hypha-specific G1 cyclin-related protein involved in regulation of morphogenesis, biofilm formation; Cdc28-Hgc1 maintains Cdc11 S394 phosphorylation during hyphal growth; required for virulence in mice; regulated by Nrg1, Tup1, farnesol
C1_11730W	-2.07459	C1_11730W_A	Protein with SEL-1 like protein domain; early-stage flow model biofilm induced
PHO114	-2.07317	C4_02070W_A	Acid phosphatase; induced by Mnl1 under weak acid stress; Spider biofilm induced
HSP12	-2.07241	C5_02080C_A	Heat-shock protein; induced by osmotic/oxidative/cadmium stress, fluphenazine treatment, low iron, CDR1 and CDR2 overexpression, or ssn6 or ssk1 null mutation; overexpression increases resistance to farnesol and azoles
C4_02720C	-2.06869	C4_02720C_A	Putative plasma membrane protein; Plc1-regulated; Spider biofilm induced
ASG7	-2.06075	C6_02510C_A	a-cell specific protein of unknown function; two predicted transmembrane domains; member of conserved Mcm1 regulon; induced by alpha pheromone in SpiderM medium
C4_02930W	-2.06044	C4_02930W_A	Protein of unknown function; Ras1 and Cyr1 repressed; rat catheter and Spider biofilm induced
C1_10050W	-2.05542	C1_10050W_A	Protein of unknown function; induced by Mnl1 under weak acid stress; Hap43-induced; mutant is viable
C7_03550C	-2.03719	C7_03550C_A	Protein of unknown function; rat catheter biofilm repressed
C3_04730C	-2.03482	C3_04730C_A	Protein of unknown function; transcript induced by benomyl treatment
GAP1	-2.03035	C5_02790C_A	Amino acid permease; antigenic in human/mouse; 10-12 transmembrane regions; regulated by nitrogen source; alkaline, GlcNAc, phagocytosis induced; WT virulence in mice; Spider and flow model biofilm induced
FAV2	-2.00613	C5_03750W_A	Adhesin-like protein; induced by mating factor in MTLa/a opaque cells, in cyr1 null, in filaments; regulated by Nrg1, Rfg1, Tup1, Tec1, Efg1, Ntd80, Rob1, Brg1; induced in oralpharyngeal candidasis; Spider biofilm induced
gene

## Sheet: 12 h CAA down
Gene name/ID	log2FC		ID	Description
HWP1	-15.3417		C4_03570W_A	Hyphal cell wall protein; host transglutaminase substrate; opaque-, a-specific, alpha-factor induced; at MTLa side of conjugation tube; virulence complicated by URA3 effects; Bcr1-repressed in RPMI a/a biofilms; Spider biofilm induced
ECE1	-13.1704		C4_03470C_A	Candidalysin, cytolytic peptide toxin essential for mucosal infection; hypha-specific protein; regulated by Rfg1, Nrg1, Tup1, Cph1, Efg1, Hog1, farnesol, phagocytosis; fluconazole-induced; rat catheter and Spider biofilm induced
CSA2	-12.4578		C4_06920C_A	Extracellular heme-binding protein involved in heme-iron acquisition; regulated by Tsa1, Tsa1B in minimal media at 37 deg; induced by ketoconazole, nitric oxide, Hap43; required for normal RPMI biofilm formation
HSP31	-9.09661		C1_02070W_A	Putative 30 kda heat shock protein; repressed during the mating process; rat catheter biofilm induced
HYR1	-8.79342		C1_13450W_A	GPI-anchored hyphal cell wall protein; macrophage-induced; repressed by neutrophils; resistance to killing by neutrophils, azoles; regulated by Rfg1, Efg1, Nrg1, Tup1, Cyr1, Bcr1, Hap43; Spider and flow model biofilm induced
C1_07040C	-7.31606		C1_07040C_A	Pry family pathogenesis-related protein; oral infection upregulated gene; mutant has reduced capacity to damage oral epithelial cells
C1_03870C	-6.95057		C1_03870C_A	Predicted heme-binding stress-related protein; Tn mutation affects filamentous growth; induced during chlamydospore formation in C. albicans and C. dubliniensis; Spider biofilm induced
C1_13100W	-6.92519		C1_13100W_A	Putative adhesin-like protein; Spider biofilm induced
C7_01380W	-6.81139		C7_01380W_A	Ortholog of C. dubliniensis CD36 : Cd36_71210, C. parapsilosis CDC317 : CPAR2_702710, C. auris B8441 : B9J08_002141 and Candida tenuis NRRL Y-1498 : CANTEDRAFT_116256
HGC1	-6.61709		C1_00780C_A	Hypha-specific G1 cyclin-related protein involved in regulation of morphogenesis, biofilm formation; Cdc28-Hgc1 maintains Cdc11 S394 phosphorylation during hyphal growth; required for virulence in mice; regulated by Nrg1, Tup1, farnesol
PGA13	-6.50994		CR_08510W_A	GPI-anchored cell wall protein involved in cell wall synthesis; required for normal cell surface properties; induced in oralpharyngeal candidasis; Spider biofilm induced; Bcr1-repressed in RPMI a/a biofilms
SAP5	-6.45479		C6_03030W_A	Biofilm-specific aspartyl protease; virulence role effected by URA3; expressed during infection; mRNA localized to hyphal tip via She3; rat catheter and Spider biofilm induced
C6_02100W	-5.65072		C6_02100W_A	Secreted potein; Hap43-repressed; fluconazole-induced; regulated by Tsa1, Tsa1B under H2O2 stress conditions; induced by Mnl1p under weak acid stress; Spider biofilm induced
C1_05920W	-5.54011		C1_05920W_A	Protein of unknown function; induced during chlamydospore formation in both C. albicans and C. dubliniensis; Spider biofilm induced
C1_02730W	-5.53181		C1_02730W_A	Protein of unknown function; Spider biofilm induced
CFL11	-5.51347		CR_06670W_A	Superoxide-generating NADPH oxidase, produces extracellular burst of reactive oxygen species at growing cell tips during hyphal morphogenesis, flucytosine repressed; possibly adherence-induced; rat catheter biofilm repressed
C1_05150C	-5.28333		C1_05150C_A	Protein of unknown function
CRH11	-5.14058		C4_02900C_A	GPI-anchored cell wall transglycosylase, putative ortholog of S. cerevisiae Crh1p; predicted glycosyl hydrolase domain; similar to Csf4p and to antigenic A. fumigatus Aspf9; predicted Kex2p substrate; caspofungin-induced
DEF1	-4.94439		CR_09880W_A	RNA polymerase II regulator; role in filamentation, epithelial cell escape, dissemination in RHE model; induced by fluconazole, high cell density; Efg1/hyphal regulated; role in adhesion, hyphal growth on solid media; Spider biofilm induced
PHO13	-4.93937		C2_09490W_A	Putative 4-nitrophenylphosphatase; Hap43p-repressed gene; transcription is regulated upon yeast-hyphal switch
C4_04380C	-4.71539		C4_04380C_A	Protein of unknown function; Spider biofilm induced
CFL5	-4.64023		C5_01380W_A	Ferric reductase; induced in low iron; ciclopirox olamine, flucytosine induced; amphotericin B, Sfu1 repressed; Tbf1, Hap43 induced
CHT2	-4.63839		C5_04130C_A	GPI-linked chitinase; required for normal filamentous growth; repressed in core caspofungin response; fluconazole, Cyr1, Efg1, pH-regulated; mRNA binds She3 and is localized to yeast-form buds and hyphal tips; Spider biofilm repressed
C7_02280W	-4.51894		C7_02280W_A	Ortholog of C. parapsilosis CDC317 : CPAR2_808370, C. dubliniensis CD36 : Cd36_72070, Candida metapsilosis : CMET_5895 and Candida orthopsilosis Co 90-125 : CORT_0C00800
YMX6	-4.49381		C6_03480W_A	Putative NADH dehydrogenase; macrophage-downregulated gene; induced by nitric oxide; rat catheter biofilm induced
UME6	-4.46418		C1_06280C_A	Zn(II)2Cys6 transcription factor; has a long 5'-UTR that regulates translational efficiency and controls transition to filamentous growth; stability controlled by Grr1p, Ubr1p, Ptc2p in response to CO2 and O2 levels
C2_02390W	-4.2195		C2_02390W_A	Protein of unknown function; flow model biofilm induced; Spider biofilm induced; repressed by alpha pheromone in SpiderM medium
ALS3	-4.17289		CR_07070C_A	Cell wall adhesin; epithelial adhesion, endothelial invasion; alleles vary in adhesiveness; immunoprotective in mice; binds SspB adhesin of S. gordonii in mixed biofilm; induced in/required for Spider biofilm; flow model biofilm repressed
PRI2	-4.09951		C4_06490C_A	Putative DNA primase; gene adjacent to and divergently transcribed with CDC68; Hap43-induced; Spider biofilm repressed
ECM331	-4.07815		C5_02460C_A	GPI-anchored protein; mainly at plasma membrane, also at cell wall; Hap43, caspofungin-induced; Plc1-regulated; Hog1, Rim101-repressed; colony morphology-related regulated by Ssn6; induced by ketoconazole and hypoxia
MCD1	-4.01032		CR_10540C_A	Alpha-kleisin cohesin complex subunit; for sister chromatid cohesion in mitosis and meiosis; repressed by alpha pheromone in SpiderM medium; periodic cell-cycle expression; Hap43-repressed; rat catheter and Spider biofilm repressed
CRD2	-3.99944		C4_01160W_A	Metallothionein; for adaptation to growth in high copper; basal transcription is cadmium-repressed; Ssn6 regulated; complements copper sensitivity of an S. cerevisiae cup1 mutant; regulated by Sef1, Sfu1, and Hap43; Spider biofilm induced
HGT12	-3.99805		C7_00280W_A	Glucose, fructose, mannose transporter; major facilitator superfamily; role in macrophage-induced hyphal growth; detected at germ tube plasma membrane by mass spectrometry; Snf3p-induced; 12 probable transmembrane segments
SCS7	-3.99309		C4_04590W_A	Putative ceramide hydroxylase; regulated by Nrg1; induced in high iron; fluconazole-induced; Hap43-repressed; Spider biofilm induced
BMT1	-3.93338		C3_07180C_A	Beta-mannosyltransferase, required for addition of the 1st beta-mannose residue to acid-stable fraction of cell wall phosphopeptidomannan; 9-gene family member; mutants induce higher levels of inflammatory cytokines in mouse dendritic cells
CR_10200W	-3.90401		CR_10200W_A	Protein with a phosphoglycerate mutase family domain; Hap43-repressed gene
PGA34	-3.8702		CR_02750C_A	Putative GPI-anchored protein; transcript repressed by alpha pheromone in SpiderM medium; induced in oralpharyngeal candidasis; flow model biofilm induced; Spider biofilm induced
PCL2	-3.82955		C1_08570C_A	Cyclin homolog; reduced expression observed upon depletion of Cln3; farnesol regulated; periodic mRNA expression, peak at cell-cycle G1/S phase; Hap43-induced; rat catheter biofilm repressed
GIN1	-3.76382		C1_11440C_A	Protein involved in regulation of DNA-damage-induced filamentous growth; putative component of DNA replication checkpoint; ortholog of S. cerevisiae Mrc1p, an S-phase checkpoint protein; Hap43p-induced gene
CDC6	-3.75659		C1_12220W_A	Putative ATP-binding protein with a predicted role in DNA replication; member of conserved Mcm1p regulon; periodic mRNA expression, peak at cell-cycle M/G1 phase
C2_08320C	-3.70658		C2_08320C_A	Ortholog of C. dubliniensis CD36 : Cd36_22440, C. parapsilosis CDC317 : CPAR2_407000, Candida tenuis NRRL Y-1498 : cten_CGOB_00049 and Candida tropicalis MYA-3404 : CTRG_01823
C1_07490C	-3.6831		C1_07490C_A	Ortholog(s) have DNA-directed DNA polymerase activity, role in DNA replication initiation, telomere capping and alpha DNA polymerase:primase complex, nuclear envelope, nucleus localization
RTA3	-3.66654		C2_06460W_A	7-transmembrane receptor protein involved in regulation of asymmetric lipid distribution in plasma membrane; involved in biofilm formation; putative drug-responsive regulatory site; rat catheter biofilm induced
C1_01510W	-3.65617		C1_01510W_A	Protein of unknown function; merged with orf19.3338; rat catheter, flow and Spider model biofilm induced; promoter bound by Bcr1, Efg1, Ndt80, and Rob1; orf19.3338 Bcr1-repressed in RPMI a/a biofilms
CR_02340W	-3.62642		CR_02340W_A	Protein of unknown function; induced by alpha pheromone in SpiderM medium
C5_03430W	-3.61525		C5_03430W_A	Protein of unknown function; Spider biofilm induced
PMS1	-3.6006		C2_09470C_A	Putative DNA mismatch repair factor; ortholog of S. cerevisiae PMS1 which is an ATP-binding protein involved in DNA mismatch repair
C3_03440C	-3.59491		C3_03440C_A	Putative spermidine export pump; fungal-specific (no human or murine homolog)
C4_05250W	-3.57233		C4_05250W_A	Putative ubiquitin-protein ligase; role in protein ubiquitination; Spider biofilm induced
CR_04970C	-3.57162		CR_04970C_A	Ortholog of C. dubliniensis CD36 : Cd36_30370, Candida tropicalis NEW ASSEMBLY : CTRG1_00536, Candida tropicalis MYA-3404 : CTRG_00536 and Candida albicans WO-1 : CAWG_01831
PGA12	-3.5609		CR_10210W_A	Putative GPI-anchored protein
TOS4	-3.56022		C1_11350C_A	Putative fork-head transcription factor; rat catheter and Spider biofilm repressed
YHB1	-3.53391		CR_07790C_A	Nitric oxide dioxygenase; acts in nitric oxide scavenging/detoxification; role in virulence in mouse; transcript activated by NO, macrophage interaction; Hap43, hypha repressed; mRNA binds She3
CTF5	-3.49341		C6_02130C_A	Predicted component of the kinetochore sub-complex COMA; induced during the mating process; repressed by alpha pheromone in SpiderM medium
C5_02800C	-3.45351		C5_02800C_A	Ortholog of C. dubliniensis CD36 : Cd36_52590, C. parapsilosis CDC317 : CPAR2_100565, Debaryomyces hansenii CBS767 : DEHA2G06908g and Candida guilliermondii ATCC 6260 : PGUG_02858
C4_00730C	-3.44667		C4_00730C_A	Ortholog of C. dubliniensis CD36 : Cd36_40780, Candida tenuis NRRL Y-1498 : CANTEDRAFT_116553, Lodderomyces elongisporus NRLL YB-4239 : LELG_04263 and Debaryomyces hansenii CBS767 : DEHA2G21736g
CR_04680C	-3.43645		CR_04680C_A	Protein of unknown function; transcript detected on high-resolution tiling arrays
CSA1	-3.41711		C7_00090C_A	Surface antigen on elongating hyphae and buds; strain variation in repeat number; ciclopirox, filament induced, alkaline induced by Rim101; Efg1-, Cph1, Hap43-regulated; required for WT RPMI biofilm formation; Bcr1-induced in a/a biofilms
CRZ2	-3.40805		CR_07060C_A	C2H2 transcription factor, involved in regulation of early adaptation to murine GI tract; Rim101-repressed at pH 8; required for yeast cell adherence to silicone substrate; Spider biofilm induced
HSL1	-3.40425		C5_02840C_A	Probable protein kinase involved in determination of morphology during the cell cycle of both yeast-form and hyphal cells via regulation of Swe1p and Cdc28p; required for full virulence and kidney colonization in mouse systemic infection
C6_00810C	-3.39252		C6_00810C_A	Protein of unknown function; Hap43-repressed gene
C1_13180W	-3.34551		C1_13180W_A	Ortholog of C. dubliniensis CD36 : Cd36_12240, C. parapsilosis CDC317 : CPAR2_801750, C. auris B8441 : B9J08_002031, Candida tenuis NRRL Y-1498 : CANTEDRAFT_135403 and Pichia stipitis Pignal : PICST_29111
PGA31	-3.33689		C4_04080C_A	Cell wall protein; putative GPI anchor; expression regulated upon white-opaque switch; induced by Congo Red and cell wall regeneration; Bcr1-repressed in RPMI a/a biofilms
SUN41	-3.32923		C6_00820W_A	Cell wall glycosidase; role in biofilm formation and cell separation; possibly secreted; hypoxia, hyphal induced; caspofungin repressed; Efg1, Cph1 regulated; O-glycosylated, possible Kex2 substrate; 5'-UTR intron; Spider biofilm induced
GIN4	-3.30382		C1_11400C_A	Autophosphorylated kinase; role in pseudohyphal-hyphal switch and cytokinesis; phosphorylates Cdc11p on S395; necessary for septin ring within germ tube but not for septin band at mother cell junction; physically associates with septins
SMC3	-3.2953		C3_02700W_A	Protein similar to S. cerevisiae Smc3p, which is an ATPase involved in sister chromatid cohesion; likely to be essential for growth, based on an insertional mutagenesis strategy
ESC4	-3.29147		C2_01400C_A	Protein similar to S. cerevisiae Esc4; a protein that represses transposition; transposon mutation affects filamentation; rat catheter biofilm repressed
POL30	-3.28236		C4_01770W_A	Proliferating cell nuclear antigen (PCNA), forms homotrimeric sliding clamp for DNA polymerases; RNA abundance regulated by tyrosol, cell density; induced by flucytosine, interaction with macrophages; stationary phase enriched protein
PUT2	-3.2806		C5_04880C_A	Putative delta-1-pyrroline-5-carboxylate dehydrogenase; alkaline upregulated; protein present in exponential and stationary growth phase yeast cultures; flow model biofilm induced; Spider biofilm induced
ITS1	-3.2596		CR_08780W_A	Non-coding region in the 55 copies of rDNA repeat, between RDN18 and RDN58; in S. cerevisiae it is transcribed as part of the 35S precursor that is processed during rRNA maturation to yield 18S, 5.8S, and 25S rRNA species
MSH6	-3.25428		C1_13170C_A	Protein similar to S. cerevisiae Msh6p, which is involved in mismatch repair; repressed under Cdc5p depletion; Hap43p-induced gene
INT1	-3.25377		C5_02470W_A	Protein structurally similar to alpha-subunit of human leukocyte integrin; role in morphogenesis, adhesion, and mouse cecal colonization and systemic virulence; similar to S. cerevisiae Bud4; Hap43-induced gene
BRG1	-3.24716		C1_05140W_A	Transcription factor; recruits Hda1 to hypha-specific promoters; Tn mutation affects filamentation; Hap43-repressed; Spider and flow model biofilm induced; required for Spider biofilm formation; Bcr1-repressed in RPMI a/a biofilms
C1_02370C	-3.22123		C1_02370C_A	Ortholog of C. dubliniensis CD36 : Cd36_02210, C. parapsilosis CDC317 : CPAR2_106350, C. auris B8441 : B9J08_000959 and Candida tenuis NRRL Y-1498 : CANTEDRAFT_116785
RNR1	-3.21586		C2_03160C_A	Ribonucleotide reductase large subunit; induced in low iron; transposon mutation affects filamentous growth; farnesol upregulated in biofilm; regulated by cell cycle, tyrosol, cell density; regulated by Sef1, Sfu1, and Hap43
DUT1	-3.19422		C1_01330C_A	dUTP pyrophosphatase; cell-cycle regulated if expressed in S. cerevisiae; upstream MluI and SCB elements; 17-beta-estradiol, ethynyl estradiol, macrophage induced; decreased in stationary phase yeast; rat catheter, Spider biofilm repressed
C2_10020C	-3.17024		C2_10020C_A	Has domain(s) with predicted catalytic activity and role in carbohydrate metabolic process
C1_06310W	-3.1515		C1_06310W_A	H/ACA box small nucleolar RNA (snoRNA)
PGA54	-3.147		C4_03070W_A	GPI-anchored protein; Hog1-repressed; induced in cyr1 or efg1 mutant or in hyphae; colony morphology-related gene regulation by Ssn6; induced in RHE model; mRNA binds She3; regulated in Spider biofilms by Tec1, Egf1, Ntd80, Rob1, Brg1
POL1	-3.1254		C3_04300C_A	Putative DNA directed DNA polymerase alpha; RNA abundance regulated by cell cycle, tyrosol and cell density; rat catheter biofilm induced
OGG1	-3.12075		C7_03910W_A	Mitochondrial glycosylase/lyase; repairs oxidative damage to mitochondrial DNA, contributes to UVA resistance, role in base-excision repair; Spider biofilm induced
C1_10050W	-3.10244		C1_10050W_A	Protein of unknown function; induced by Mnl1 under weak acid stress; Hap43-induced; mutant is viable
C3_01310W	-3.10061		C3_01310W_A	Ortholog(s) have role in mitotic recombination
HCM1	-3.0974		C1_09870W_A	Protein with forkhead domain; similar to S. cerevisiae Hcm1p; Hap43p-induced gene
PGA7	-3.07661		C4_00120W_A	GPI-linked hyphal surface antigen; induced by ciclopirox olamine, ketoconazole, Rim101 at pH 8; Hap43, fluconazole; flow model biofilm induced; Spider biofilm induced; required for RPMI biofilm; Bcr1-induced in a/a biofilm
FAS1	-3.07488		C5_00190C_A	Beta subunit of fatty-acid synthase; multifunctional enzyme; Hap43, fluconazole-induced; amphotericin B, caspofungin repressed; macrophage/pseudohyphal-induced; flow model and Spider biofilm repressed
RNR21	-3.01305		C2_03010C_A	Ribonucleoside-diphosphate reductase; regulated by tyrosol and cell density; ciclopirox olamine, fluconazole or flucytosine induced; regulated by Sef1, Sfu1, and Hap43
IQG1	-2.99787		C7_01840W_A	Actomyosin ring component at bud neck; cell-cycle regulated ser phosphorylation at CDK sites regulate association with Bni1/Bnr1, Iqg1 degradation, and ring disassembly; mutation causes cytokinetic defects; rat catheter biofilm repressed
CDC46	-2.97339		C2_06250C_A	Putative hexameric MCM complex subunit; predicted role in control of cell division; periodic mRNA expression. peak at cell-cycle M/G1 phase; regulated by tyrosol, cell density, Plc1; repressed by alpha pheromone in SpiderM medium
C6_01960W	-2.9653		C6_01960W_A	Ortholog of C. dubliniensis CD36 : Cd36_62090, C. parapsilosis CDC317 : CPAR2_602150, C. auris B8441 : B9J08_005503 and Candida tenuis NRRL Y-1498 : CANTEDRAFT_112751
MCM2	-2.95812		CR_03830C_A	Phosphorylated protein of unknown function; transcription is periodic with a peak at M/G1 phase of the cell cycle
CSM3	-2.9524		C2_06130W_A	Putative subunit of a replication fork-pausing checkpoint complex
CDC54	-2.95164		C1_12550C_A	Putative pre-replication complex helicase subunit; transcript regulated by Nrg1 and Mig1; periodic mRNA expression, peak at cell-cycle M/G1 phase; Hap43-induced
NRM1	-2.93811		C1_00840C_A	Transcriptional regulator of cell cycle gene expression; regulates expression of genes involved in DNA replication stress; interacts with Swi4 and Swi6; repressed during core stress response; Spider biofilm repressed
ACC1	-2.93797		CR_00640W_A	Putative acetyl-coenzyme-A carboxylases; regulated by Efg1; amphotericin B repressed; caspofungin repressed; 5'-UTR intron; gene used for strain identification by multilocus sequence typing; Hap43-induced; flow model biofilm repressed
C1_10170W	-2.92809		C1_10170W_A	Putative adhesin-like protein; Hap43-repressed; rat catheter and Spider biofilm induced
C2_06930C	-2.92232		C2_06930C_A	Ortholog of C. dubliniensis CD36 : Cd36_21220, C. parapsilosis CDC317 : CPAR2_406700, Candida tenuis NRRL Y-1498 : CANTEDRAFT_127772 and Candida tropicalis MYA-3404 : CTRG_01766
SAP2	-2.91062		CR_07800W_A	Major secreted aspartyl proteinase; utilization of protein as nitrogen source; role in virulence complicated by URA3 effects; immunoprotective; regulated by growth, albumin, drugs, white cell-type; flow model biofilm induced
FGR6-10	-2.90832		C4_05530W_A	Protein lacking an ortholog in S. cerevisiae; member of a family encoded by FGR6-related genes in the RB2 repeat sequence; transposon mutation affects filamentous growth
CHS1	-2.90336		C7_02770W_A	Chitin synthase; essential; for primary septum synthesis in yeast and hyphae; 1 of several chitin synthases; enzymatically activated by proteolytic processing; complements defects of S. cerevisiae chs1 or chs2; Spider biofilm repressed
C4_03340C	-2.90266		C4_03340C_A	Protein with homology to NADH dehydrogenase; regulated by Sef1p-, Sfu1p-, and Hap43p
GUK1	-2.89896		C5_03790W_A	Putative guanylate kinase; identified in extracts from biofilm and planktonic cells; protein level decrease in stationary phase cultures; Hap43p-induced gene
RFX2	-2.89056		C4_02030W_A	Transcriptional repressor; regulator of filamentation, response to DNA damage, adhesion, virulence in murine mucosal, systemic infections; RFX domain; regulated by Nrg1, UV-induced; partially complements S. cerevisiae rfx1 mutant defects
RDN58	-2.89008		CR_08790W_A	5.8S ribosomal RNA; component of the large (60S) ribosomal subunit; encoded in about 55 copies of the rDNA repeat on Chromosome R
ITS2	-2.88402		CR_08800W_A	Non-coding region in the 55 copies of rDNA repeat, between RDN58 and RDN25; in S. cerevisiae it is transcribed as part of the 35S precursor that is processed during rRNA maturation to yield 18S, 5.8S, and 25S rRNA species
C1_06300W	-2.87841		C1_06300W_A	H/ACA box small nucleolar RNA (snoRNA)
DPB2	-2.8735		CR_09900C_A	Probable subunit of DNA polymerase II (DNA polymerase epsilon), similar to S. cerevisiae Dpb2p; essential for viability; rat catheter biofilm induced
RBR1	-2.87318		CR_04440C_A	Glycosylphosphatidylinositol (GPI)-anchored cell wall protein; required for filamentous growth at acidic pH; expression repressed by Rim101 and activated by Nrg1; Hap43-induced
C6_03310W	-2.8525		C6_03310W_A	Protein of unknown function; induced by alpha pheromone in SpiderM medium; Spider biofilm induced
MYO1	-2.85183		C5_01650C_A	Component of actomyosin ring at neck of newly-emerged bud
CWH8	-2.8495		C1_02250W_A	Putative dolichyl pyrophosphate (Dol-P-P) phosphatase; ketoconazole-induced; expression is increased in a fluconazole-resistant isolate; clade-associated gene expression; Hap43p-induced gene
CDC21	-2.83978		C2_05190W_A	Putative thymidylate synthase; flucytosine induced; rat catheter biofilm repressed; Spider biofilm repressed
NAG4	-2.8389		C6_04620C_A	Putative transporter; fungal-specific; similar to Nag3p and to S. cerevisiae Ypr156Cp and Ygr138Cp; required for wild-type mouse virulence and wild-type cycloheximide resistance; gene cluster encodes enzymes of GlcNAc catabolism
IRR1	-2.79975		C1_14230C_A	Putative cohesin complex subunit; cell-cycle regulated periodic mRNA expression
RFA2	-2.78957		C2_07120W_A	Putative DNA replication factor A; RNA abundance regulated by cell cycle, tyrosol and cell density
C1_07160C	-2.78893		C1_07160C_A	Protein conserved among the CTG-clade; 2 adjacent upstream SRE-1 elements; highly up-regulated in cecum-grown cells in a Cph2-dependent manner; Hap43-repressed; rat catheter, Spider and flow model biofilm induced
HGT9	-2.7871		CR_05090C_A	Putative glucose transporter of the major facilitator superfamily; the C. albicans glucose transporter family comprises 20 members; 12 probable membrane-spanning segments; induced at low (0.2%, compared to 2%) glucose in rich media; intron
RAD51	-2.78419		CR_02200C_A	Protein involved in homologous recombination and DNA repair; flucytosine induced; slow growth and increased white-to-opaque switching frequency in null mutant
C1_06630W	-2.77931		C1_06630W_A	Ortholog(s) have chromatin binding activity
C3_07540C	-2.76238		C3_07540C_A	Protein of unknown function; mutants are viable; induced in a cyr1, ras1, or efg1 homozygous null
CR_01220W	-2.7476		CR_01220W_A	Putative transporter; mutation confers hypersensitivity to toxic ergosterol analog; fungal-specific (no human or murine homolog)
C6_00940C	-2.73215		C6_00940C_A	Ortholog of S. cerevisiae : PRM5, C. dubliniensis CD36 : Cd36_60980, C. parapsilosis CDC317 : CPAR2_603060, C. auris B8441 : B9J08_003420 and Candida tenuis NRRL Y-1498 : CANTEDRAFT_113703
C1_11790W	-2.72737		C1_11790W_A	Thymidylate kinase of unknown role; forms a dimer; potential target for antifungal drugs
HHT21	-2.72616		C1_04260W_A	Putative histone H3; amphotericin B repressed; regulated by Efg1, farnesol; Hap43-induced; rat catheter and Spider biofilm repressed
ACE2	-2.72159		CR_07440W_A	Transcription factor; similar to S. cerevisiae Ace2 and Swi5; regulates morphogenesis, cell separation, adherence, virulence in a mice; mutant is hyperfilamentous; rat catheter and Spider biofilm induced
C4_03500C	-2.71533		C4_03500C_A	Protein of unknown function; regulated by Tsa1, Tsa1B in minimal media at 37 degrees C
DYN1	-2.71083		C3_05210C_A	Dynein heavy chain; motor protein that moves to microtubule minus end; required for yeast cell separation, spindle positioning, nuclear migration, hyphal growth; regulated by Mig1, Hap43; flow model and rat catheter biofilm repressed
PDS5	-2.7071		C2_07660W_A	Putative protein with a predicted role in establishment and maintenance of sister chromatid condensation and cohesion; cell-cycle regulated periodic mRNA expression
C3_06660C	-2.70362		C3_06660C_A	Ortholog of C. dubliniensis CD36 : Cd36_86630, Candida tropicalis NEW ASSEMBLY : CTRG1_05698 and Candida tropicalis MYA-3404 : CTRG_05698
CR_01630C	-2.70267		CR_01630C_A	Protein similar to S. cerevisiae Pmr1p; amphotericin B induced; previously merged with orf19.2553; unmerged from orf19.2553 in a revision of Assembly 21
RNH35	-2.70204		C7_01630W_A	Putative ribonuclease H2 catalytic subunit; flucytosine induced; Spider biofilm repressed
CDC14	-2.6991		C6_00670W_A	Protein involved in exit from mitosis and morphogenesis; ortholog of S. cerevisiae Cdc14p, which is a dual-specificity phosphatase and cell-cycle regulator; suppresses S. cerevisiae cdc15-lyt1, dbf2-2, and (partially) tem1 mutant phenotypes
KIP2	-2.69566		C2_10310C_A	Putative kinesin-related motor protein involved in mitotic spindle positioning; repressed by alpha pheromone in SpiderM medium; periodic mRNA expression, peak at cell-cycle G2/M phase
C6_02760W	-2.69127		C6_02760W_A	Ortholog of C. dubliniensis CD36 : Cd36_63380 and Candida albicans WO-1 : CAWG_05071
IHD1	-2.69044		C6_03850C_A	GPI-anchored protein; alkaline, hypha-induced; regulated by Nrg1, Rfg1, Tup1 and Tsa1, Tsa1B in minimal media at 37; oralpharyngeal candidasis induced ; Spider biofilm induced; regulated in Spider biofilms by Tec1, Efg1, Ndt80, Rob1, Brg1
CDC47	-2.68363		C2_09020W_A	Phosphorylated protein described as having role in control of cell division; RNA abundance regulated by tyrosol and cell density; merged with orf19.201 in Assembly 20; unmerged from orf19.201 in a revision of Assembly 21
FTR1	-2.68092		C1_14130W_A	High-affinity iron permease; required for mouse virulence, low-iron growth; iron, amphotericin B, caspofungin, ciclopirox, Hog1p, Sef1p, Sfu1p, and Hap43p regulated; complements S. cerevisiae ftr1 iron transport; Hap43p-repressed
C5_03210C	-2.68		C5_03210C_A	Protein of unknown function
WOR3	-2.66988		CR_03890W_A	Transcription factor; modulator of white-opaque switch; induced in opaque cells; promoter bound by Wor1; overexpression at 25 degr shifts cells to opaque state; deletion stabilizes opaque cells at higher temperatures; Spider biofilm induced
TOP2	-2.66481		C4_06600W_A	DNA topoisomerase II; catalyzes ATP-dependent DNA relaxation and decatenation in vitro; Y842 predicted to be catalytic; functional homolog of S. cerevisiae Top2p; sensitive to amsacrine or doxorubicin; farnesol-upregulated in biofilm
EVP1	-2.65666		C3_07470W_A	Putative plasma membrane protein; predicted role in cell wall integrity; regulated by Nrg1, Tup1; induced during chlamydospore formation in both C. albicans and C. dubliniensis
C5_00510W	-2.65513		C5_00510W_A	Ortholog of C. dubliniensis CD36 : Cd36_50520, C. parapsilosis CDC317 : CPAR2_304000, C. auris B8441 : B9J08_000441 and Candida tenuis NRRL Y-1498 : cten_CGOB_00233
FAV1	-2.64881		C4_04790W_A	Protein with weak similarity to S. cerevisiae Fus2p; induced by alpha pheromone mating factor in MTLa/MTLa opaque cells
C7_00760C	-2.64879		C7_00760C_A	Ortholog of S. cerevisiae : YLR050C, C. glabrata CBS138 : CAGL0F01991g, C. parapsilosis CDC317 : CPAR2_703230, C. auris B8441 : B9J08_003284 and Candida tenuis NRRL Y-1498 : CANTEDRAFT_117826
C5_02780W	-2.64794		C5_02780W_A	Ortholog(s) have role in chromatin silencing at telomere, rDNA heterochromatin assembly, regulation of transcription by RNA polymerase II, silent mating-type cassette heterochromatin assembly
MPH1	-2.64403		C4_06190C_A	Protein similar to S. cerevisiae Mph1p, which is a DNA helicase involved in DNA repair; induced under hydroxyurea treatment
C7_01100C	-2.62406		C7_01100C_A	Predicted ORF overlapping the Major Repeat Sequence on chromosome 7; member of a family encoded by FGR6-related genes in the RB2 repeat sequence
YBL053	-2.59374		C5_01460W_A	Putative subunit of a replication fork-pausing checkpoint complex
C3_04740C	-2.58093		C3_04740C_A	Ortholog(s) have DNA topoisomerase activity, DNA topoisomerase type I (single strand cut, ATP-independent) activity
FAS2	-2.57889		C3_04830C_A	Alpha subunit of fatty-acid synthase; required for virulence in mouse systemic infection and rat oropharyngeal infection models; regulated by Efg1; fluconazole-induced; amphotericin B repressed; flow model and Spider biofilm repressed
SGS1	-2.57411		C2_10570W_A	RecQ-related DNA helicase; Bloom's syndrome-related gene; haploinsufficient for wild-type lifespan; upregulated in farnesol treated biofilm
CDC5	-2.55706		C1_00950C_A	Polo-like kinase; member of conserved Mcm1 regulon; depletion causes defects in spindle elongation and Cdc35-dependent filamentation; virulence-group-correlated expression; likely essential (UAU1 method); Spider biofilm repressed
C3_02390W	-2.54642		C3_02390W_A	Protein of unknown function; Plc1-regulated
C2_04450W	-2.53696		C2_04450W_A	Protein of unknown function; Hap43-repressed; rat catheter biofilm repressed
OFI1	-2.53363		C1_13440C_A	Putative transcription factor with zinc finger DNA-binding motif, involved in regulation of white-opaque switching and filamentous growth
POL32	-2.52797		C1_05850W_A	Putative subunit of DNA polymerase delta, involved in chromosomal DNA replication; cell-cycle regulated periodic mRNA expression
KIP4	-2.52086		C1_12010C_A	S. cerevisiae Smy1 ortholog; Tn mutation affects filamentous growth; filament induced; has Mob2-dependent hyphal regulation; regulated by Nrg1, Tup1; oralpharyngeal candidasis induced; Spider biofilm induced; flow model biofilm repressed
AAP1	-2.52085		C3_03990C_A	Putative amino acid permease; fungal-specific; possibly essential, disruptants not obtained by UAU1 method; Spider biofilm induced
ALS1	-2.51885		C6_03700W_A	Cell-surface adhesin; adhesion, virulence, immunoprotective roles; band at hyphal base; Rfg1, Ssk1, Spider biofilm induced; flow model biofilm repressed; CAI-4 strain background effects; promoter bound Bcr1, Tec1, Efg1, Ndt80, and Brg1
C1_06250W	-2.50841		C1_06250W_A	Protein of unknown function; mutants are viable; filament induced; regulated by Nrg1, Rfg1, Tup1
C3_02330C	-2.50773		C3_02330C_A	Protein of unknown function; Spider biofilm induced
FGR6-1	-2.49561		C7_02750W_A	Protein lacking an ortholog in S. cerevisiae; member of a family encoded by FGR6-related genes in the RB2 repeat sequence; transposon mutation affects filamentous growth
MET3	-2.48806		C1_13870W_A	ATP sulfurlyase; sulfate assimilation; repressed by Met, Cys, Sfu1, or in fluconazole-resistant isolate; Hog1, caspofungin, white phase-induced; induced on biofilm formation, even in presence of Met and Cys; Spider, F-12/CO2 biofilm induced
YOX1	-2.46951		C7_00970C_A	Putative homeodomain-containing transcription factor; transcriptional repressor; periodic mRNA expression, peak at cell-cycle G1/S phase
HGT7	-2.46847		C2_01000W_A	Putative MFS glucose transporter; glucose, fluconazole, Snf3 induced, expressed at high glucose; 20 member C. albicans glucose transporter family; 12 TM regions predicted; flow model biofilm induced; Spider biofilm repressed
C1_05900W	-2.46221		C1_05900W_A	Protein of unknown function; mRNA binds to She3; Hap43 repressed gene; Spider biofilm induced
LTE1	-2.45601		C2_06860W_A	Protein similar to GDP/GTP exchange factors; repressed by alpha pheromone in SpiderM medium; flow model biofilm repressed
SMC1	-2.45353		CR_03680C_A	Protein similar to chromosomal ATPases; RNA abundance regulated by tyrosol and cell density; cell-cycle regulated periodic mRNA expression
C5_05350W	-2.44986		C5_05350W_A	Ortholog(s) have DNA primase activity, single-stranded DNA binding activity and role in DNA replication, DNA replication, synthesis of RNA primer
C2_07430C	-2.44243		C2_07430C_A	Putative nicotinamide riboside hydrolase; cleaves N-glycosidic bonds in nucleosides; pyrimidine salvage and nicotinamide riboside salvage pathways; Spider biofilm induced
CCE1	-2.43346		CR_00920W_A	Putative Holliday junction resolving enzyme; similar to S. cerevisiae Cce1p
C1_12800W	-2.42437		C1_12800W_A	Ortholog of C. dubliniensis CD36 : Cd36_11980, C. parapsilosis CDC317 : CPAR2_201330, C. auris B8441 : B9J08_003701 and Candida tenuis NRRL Y-1498 : CANTEDRAFT_114815
CR_08450C	-2.41489		CR_08450C_A	Ortholog of C. dubliniensis CD36 : Cd36_34040, C. parapsilosis CDC317 : CPAR2_205850, C. auris B8441 : B9J08_000124 and Candida tenuis NRRL Y-1498 : CANTEDRAFT_132607
HGT13	-2.40837		C7_00290C_A	Predicted sugar transporter, involved in glycerol utilization; member of the major facilitator superfamily; 12 transmembrane; gene has intron; oxidative stress-induced via Cap1p; expressed in rich medium, 2% glucose
HGT10	-2.40368		C6_03790C_A	Glycerol permease involved in glycerol uptake; member of the major facilitator superfamily; induced by osmotic stress, at low glucose in rich media, during cell wall regeneration; 12 membrane spans; Hap43p-induced gene
C2_01250W	-2.40278		C2_01250W_A	Protein of unknown function; transcript detected on high-resolution tiling arrays
C7_00630C	-2.39872		C7_00630C_A	Putative protein of unknown function; transcript is upregulated in clinical isolates from HIV+ patients with oral candidiasis; regulated by Sef1, Sfu1, and Hap43
CDC20	-2.39533		C6_01150W_A	Activator of anaphase-promoting complex/cyclosome; induced under Cdc5 depletion; member of conserved Mcm1 regulon; mRNA expression peaks at cell-cycle G2/M phase; mRNA binds She3 and is localized to buds of yeast cells and to hyphal tips
C4_02600C	-2.39427		C4_02600C_A	Ortholog(s) have histone binding activity, role in DNA replication-dependent nucleosome assembly and CAF-1 complex, chromatin, chromosome, centromeric region, nucleus localization
C2_05510C	-2.38337		C2_05510C_A	Ortholog(s) have histone binding activity, role in DNA replication-dependent nucleosome assembly and CAF-1 complex, cytoplasm, nucleus localization
CHS8	-2.38328		C3_00710W_A	Chitin synthase required for synthesis of long-chitin fibrils; nonessential; 8 or 9 membrane spanning regions; mRNA present in yeast and hyphae; induced during cell wall regeneration; flow model biofilm repressed
GFA1	-2.38042		C3_02280C_A	Glucosamine-6-phosphate synthase, homotetrameric enzyme of chitin/hexosamine biosynthesis; inhibited by UDP-GlcNAc, FMDP, N-acyl peptide, kanosamine-6-P; functional homolog of S. cerevisiae Gfa1p; Cagrowth-phase regulated; catalytic Cys
C4_03460C	-2.37689		C4_03460C_A	Putative protein of unknown function; transcript upregulated in clinical isolates from HIV+ patients with oral candidiasis; Spider biofilm induced
C1_09320C	-2.37478		C1_09320C_A	Protein with a regulator of G-protein signaling domain; Plc1-regulated; Spider biofilm induced; rat catheter biofilm repressed
C1_04590W	-2.37459		C1_04590W_A	Protein of unknown function; Spider biofilm induced
C2_02050C	-2.35335		C2_02050C_A	Ortholog of C. dubliniensis CD36 : Cd36_16850, C. parapsilosis CDC317 : CPAR2_211990, C. auris B8441 : B9J08_001195 and Candida tenuis NRRL Y-1498 : cten_CGOB_00169
SPC34	-2.33537		C4_04910C_A	Subunit of the Dam1 (DASH) complex, which acts in chromosome segregation by coupling kinetochores to spindle microtubules
CR_04770C	-2.32248		CR_04770C_A	Ortholog of C. dubliniensis CD36 : Cd36_30140, C. parapsilosis CDC317 : CPAR2_204040, C. auris B8441 : B9J08_001978 and Candida tenuis NRRL Y-1498 : CANTEDRAFT_114703
PHR1	-2.31474		C4_04530C_A	Cell surface glycosidase; may act on cell-wall beta-1,3-glucan prior to beta-1,6-glucan linkage; role in systemic, not vaginal virulence (neutral, not low pH); high pH or filamentation induced; Bcr1-repressed in RPMI a/a biofilm
C4_01860C	-2.31054		C4_01860C_A	Possible Golgi membrane protein; Hap43-repressed; hypha induced; flow model biofilm induced; Spider biofilm induced
HOF1	-2.30356		C4_00370W_A	Protein involved in cytokinesis and DNA damage response; interacts genetically with Rad53p-dependent checkpoint; mutant is viable
HGT1	-2.30151		C1_01980W_A	High-affinity MFS glucose transporter; induced by progesterone, chloramphenicol, benomyl; likely essential for growth; protein newly produced during adaptation to the serum; rat catheter and Spider biofilm induced
POL2	-2.30049		CR_07000C_A	DNA polymerase epsilon; transcript induced by interaction with macrophage; transcript is regulated by Tup1; periodic mRNA expression, peak at cell-cycle G1/S phase
C4_04020C	-2.29833		C4_04020C_A	Protein of unknown function; induced by Rgt1
MCM6	-2.29478		CR_02110W_A	Putative MCM DNA replication initiation complex component; mRNA expression peak at cell-cycle M/G1 phase; regulated by tyrosol and cell density; repressed by alpha pheromone in SpiderM medium; Hap43-induced gene
TOS1	-2.27863		C3_01550C_A	Protein similar to alpha agglutinin anchor subunit; secreted; exogenously expressed protein is a substrate for Kex2 processing in vitro; fluconazole-induced; induced by alpha pheromone in SpiderM medium; Hap43-induced
CR_09050C	-2.27258		CR_09050C_A	Has domain(s) with predicted DNA binding, nucleic acid binding activity
POL3	-2.26418		C7_02790C_A	Large subunit of DNA polymerase III; partially complements defects of an S. cerevisiae cdc2 mutant; differing reports about periodic (G1/S) or non-periodic mRNA expression through cell cycle; Hap43p-repressed
C5_03950W	-2.26309		C5_03950W_A	Similar to Rab GTPase activators; Hap43p-induced gene
C1_06970C	-2.26284		C1_06970C_A	Protein of unknown function; protein newly produced during adaptation to the serum
HHF22	-2.25299		CR_06800C_A	Putative histone H4; regulated by Efg1; flucytosine, fluconazole-induced; amphotericin B, caspofungin repressed; colony morphology-related gene regulation by Ssn6; Hap43-induced; rat catheter and Spider biofilm repressed
CR_09560C	-2.24788		CR_09560C_A	Ortholog of C. parapsilosis CDC317 : CPAR2_201040, C. auris B8441 : B9J08_001657, Candida tenuis NRRL Y-1498 : CANTEDRAFT_112677 and Debaryomyces hansenii CBS767 : DEHA2E02420g
TIM13	-2.24539		C4_02480C_A	Predicted mitochondrial intermembrane space protein with a role in protein import into mitochondria
MCM3	-2.23954		C2_07350W_A	Putative DNA replication protein; periodic mRNA expression, peak at cell-cycle M/G1 phase; Spider biofilm induced
C6_03600C	-2.23106		C6_03600C_A	Putative cytochrome P450; Spider biofilm induced
WOR1	-2.22977		C1_10150W_A	Transcription factor ("master switch") of white-opaque phenotypic switching; required to establish and maintain the opaque state; opaque-specific, nuclear; regulates its own expression; suggested role in regulation of adhesion factors
HHF1	-2.22325		C1_04240C_A	Putative histone H4; repressed in fkh2 mutant; regulated by Efg1; fluconazole induced; amphotericin B repressed; farnesol regulated; colony morphology-related gene regulation by Ssn6; Hap43-induced; rat catheter and Spider biofilm repressed
SMC6	-2.218		C7_01580W_A	Putative structural maintenance of chromosomes (SMC) protein; Hap43-induced; cell-cycle regulated periodic mRNA expression; S. cerevisiae ortholog not cell-cycle regulated; Spider biofilm induced
ASK1	-2.21312		C4_01150W_A	Essential subunit of the Dam1 (DASH) complex, which acts in chromosome segregation by coupling kinetochores to spindle microtubules
SOD5	-2.2125		C2_00680C_A	Cu-containing superoxide dismutase; protects against oxidative stress; induced by neutrophils, hyphal growth, caspofungin, osmotic/oxidative stress; oralpharyngeal candidiasis induced; rat catheter and Spider biofilm induced
EXG2	-2.20984		C1_02630C_A	GPI-anchored cell wall protein, similar to S. cerevisiae exo-1,3-beta-glucosidase Exg2p; predicted Kex2p substrate; induced during cell wall regeneration; possibly an essential gene, disruptants not obtained by UAU1 method; Hap43p-repressed
C5_03930C	-2.20891		C5_03930C_A	Ortholog of S. cerevisiae Sia1; involved in activation of the Pma1 plasma membrane H+-ATPase by glucose in S. cerevisiae; Spider biofilm induced
CR_03470W	-2.20082		CR_03470W_A	Protein of unknown function; repressed by alpha pheromone in SpiderM medium; transcript induced by Mnl1 under weak acid stress
C5_01070C	-2.18827		C5_01070C_A	Protein of unknown function; repressed by fluphenazine treatment; induced by benomyl treatment and in an RHE model; regulated by Nrg1, Tup1
CR_05360C	-2.18802		CR_05360C_A	Ortholog of C. dubliniensis CD36 : Cd36_30690, C. parapsilosis CDC317 : CPAR2_204140, Debaryomyces hansenii CBS767 : DEHA2F16940g and Candida tropicalis MYA-3404 : CTRG_00570
CDC13	-2.18795		C1_00360W_A	Essential protein with similarity to S. cerevisiae Cdc13p, involved in telomere maintenance
CR_09070C	-2.18287		CR_09070C_A	Protein of unknown function; Hap43-induced; transcript induced early in infection of reconstituted human epithelium, while expression of the C. dubliniensis ortholog is not upregulated; mutants are viable; rat catheter biofilm repressed
CR_07460C	-2.17097		CR_07460C_A	Protein of unknown function; Spider biofilm repressed
C2_04440W	-2.16242		C2_04440W_A	Ortholog of Candida albicans WO-1 : CAWG_04200
C1_11730W	-2.15458		C1_11730W_A	Protein with SEL-1 like protein domain; early-stage flow model biofilm induced
C7_00230W	-2.15358		C7_00230W_A	Putative vacuolar transporter of large neutral amino acids; possibly transcriptionally regulated upon hyphal formation; not the true Avt1 ortholog of S. cerevisiae
RBT5	-2.14966		C4_00130W_A	GPI-linked cell wall protein; hemoglobin utilization; Rfg1, Rim101, Tbf1, Fe regulated; Sfu1, Hog1, Tup1, serum, alkaline pH, antifungal drugs, geldamycin repressed; Hap43 induced; required for RPMI biofilms; Spider biofilm induced
C6_00110C	-2.14417		C6_00110C_A	Ortholog of C. dubliniensis CD36 : Cd36_60130, C. parapsilosis CDC317 : CPAR2_603380, C. auris B8441 : B9J08_002731 and Candida tenuis NRRL Y-1498 : CANTEDRAFT_94402
C2_06740W	-2.144		C2_06740W_A	Protein of unknown function; possibly an essential gene, disruptants not obtained by UAU1 method
C2_08330W	-2.12385		C2_08330W_A	Protein with a thioredoxin domain; predicted role in cell redox homeostasis; rat catheter and Spider biofilm induced
PHO89	-2.11062		C4_01940W_A	Putative phosphate permease; transcript regulated upon white-opaque switch; alkaline induced by Rim101; possibly adherence-induced; F-12/CO2 model, rat catheter and Spider biofilm induced
SFL2	-2.10649		C5_04830W_A	Transcription factor involved in regulation of morphogenesis; regulates transcription in response to carbon dioxide levels; required for filamentous growth, for virulence in RHE model but not in mice; Spider biofilm induced
TUB1	-2.10449		CR_09120C_A	Alpha-tubulin; gene has intron; complements cold-sensitivity of S. cerevisiae tub1 mutant; C. albicans has single alpha-tubulin gene, whereas S. cerevisiae has two (TUB1, TUB3); farnesol-upregulated in biofilm; sumoylation target
C1_04490W	-2.10235		C1_04490W_A	Ortholog(s) have role in CENP-A containing nucleosome assembly, chromatin maintenance and nucleoplasm localization
C1_04010C	-2.09685		C1_04010C_A	Protein with a NADP-dependent oxidoreductase domain; transcript induced by ketoconazole; rat catheter and Spider biofilm induced
TEC1	-2.09572		C3_04530C_A	TEA/ATTS transcription factor; white cell pheromone response, hyphal gene regulation; required for Spider and RPMI biofilm formation; regulates BCR1; Cph2 regulated transcript; alkaline, rat catheter, Spider, flow model biofilm induced
SEF2	-2.08828		C5_01400W_A	Zn(II)2Cys6 transcription factor, required for normal resistance to copper; repressed by Sfu1 in high-iron conditions; regulated by Sef1, Sfu1, and Hap43; rat catheter and Spider biofilm induced
C1_12880C	-2.07762		C1_12880C_A	Has domain(s) with predicted DNA binding, nucleic acid binding activity
C5_01220W	-2.0752		C5_01220W_A	Ortholog of C. dubliniensis CD36 : Cd36_51110, C. parapsilosis CDC317 : CPAR2_302560, C. auris B8441 : B9J08_005315 and Candida tenuis NRRL Y-1498 : CANTEDRAFT_135271
C1_09670C	-2.07391		C1_09670C_A	Has domain(s) with predicted DNA binding activity, role in DNA recombination, DNA repair, DNA replication and nucleus localization
ASF1	-2.07346		CR_07860C_A	Protein similar to S. cerevisiae Asf1p, a chromatin assembly complex component; likely to be essential for growth, based on an insertional mutagenesis strategy
CSP2	-2.06491		C4_00720W_A	Putative cell wall associated protein; C. albicans and C. dubliniensis specific gene highly induced during chlamydospore development in both species; localized to chlamydospore cell wall; Hap43-repressed; Spider biofilm induced
C7_01950W	-2.05992		C7_01950W_A	Ortholog(s) have nuclear periphery localization
CTF8	-2.04301		C5_00740W_A	Putative kinetochore protein with a predicted role in sister chromatid cohesion; repressed during the mating process; flow model biofilm induced
CR_06500C	-2.04063		CR_06500C_A	Protein of unknown function; Hap43-induced; regulated by Nrg1, Tup1; repressed by alpha pheromone in SpiderM medium; Spider biofilm induced; Bcr1-repressed in RPMI a/a biofilms
EMP24	-2.03577		CR_07590W_A	COPII-coated vesicle component
PGA6	-2.02628		C1_09080C_A	GPI-anchored cell wall adhesin-like protein; induced by high iron; upregulated upon Als2 depletion; mRNA binds She3 and is localized to hyphal tips; Spider biofilm repressed
SRB1	-2.02467		C3_07950C_A	Essential GDP-mannose pyrophosphorylase; makes GDP-mannose for protein glycosylation; functional in S. cerevisiae psa1; on yeast-form, not hyphal cell surface; alkaline induced; induced on adherence to polystyrene; Spider biofilm repressed
RAD53	-2.01939		C3_03810W_A	Protein involved in regulation of DNA-damage-induced filamentous growth; putative component of cell cycle checkpoint; ortholog of S. cerevisiae Rad53p, protein kinase required for cell-cycle arrest in response to DNA damage
RAD54	-2.01645		C1_13660W_A	Putative DNA-dependent ATPase involved in DNA repair; induced under hydroxyurea treatment; plays an essential role during mitotic growth; mutants display aberrant cell and nuclear morphology
HTA2	-2.01607		C1_04170C_A	Putative histone H2A; farnesol regulated; rat catheter biofilm repressed; Spider biofilm repressed; Hap43-induced
NGT1	-2.00098		C3_00650W_A	N-acetylglucosamine (GlcNAc)-specific transporter; role in GlcNAc (but not serum) induced hyphal growth; localizes to plasma membrane; induced by GlcNAc, macrophage engulfment; 12 transmembrane, major facilitator superfamily
		ID
