# Supplementary material for: Rapid proliferation due to better metabolic adaptation results in full virulence of a filament-deficient Candida albicans strain
Source: Nat Commun. 2021 Jun 23;12:3899. doi: 10.1038/s41467-021-24095-8 (PMC8222383; doi:10.1038/s41467-021-24095-8)
Supplement: Supplementary file 6 — Source Data [file 41467_2021_24095_MOESM6_ESM.xlsx]

## Sheet: Fig 1a
Fig 1 a
	TR146
		WT	eed1Δ/Δ	uninfected
		100	58.5618	51.3192
		100	62.6822	59.1837
		100	29.2358	27.9754
		100	47.0213	42.9923
	HepaRG
		WT	eed1Δ/Δ	uninfected
		100	37.609	36.7995
		100	29.2308	25.5385
		100	23.2598	22.1688
		100	30.9096	26.6484
	A498
		WT	eed1Δ/Δ	uninfected
		100	17.3834	16.041
		100	19.8529	17.9412
		100	11.3686	14.4263
		100	22.5964	21.3787

## Sheet: Fig 1b
Fig 1b
		WT-	WT+	t-EED1-	t-EED1+
		8	8	7	3
		6	7	8	3
		8	7	3	3
		8	8
		6	8	6	5
		6	6	7	2
		6	7	6	2
		7	6	7	2
		6	7	7	2
		8	6	6	2

## Sheet: Fig 1d
Fig 1d
	ALT
		WT-	WT+	t-EED1-	t-EED1+	uninfected
		381.66	463.3	322.04	32.02	49.6
		23.98	191.44	347.62	80.56	29.06
		15.36	81.88	104.82	73.48	62.04
		297.7	117			36.48
		299.54	142.66	394.02	137.24	85.66
		87.2	253.41	521.04	44.19	44.67
		74.75	142.84	314.89	151.49	132.19
		64.22	332.45	392.26	47.98
		117.91	393.89	565.8	85.69	40.23
		436.73	205.31	199	108.4	148
	Pancreatic amylase
		WT-	WT+	t-EED1-	t-EED1+	uninfected
		8.8776	11.2718	10.6785	3.3555	2.70054
		5.2916	5.4652	10.9763	6.3277	3.3893
		12.2321	3.606	2.146	2.8235	2.92304
		7.7909	4.57785			9.4566
		6.8917	10.2593	15.4936	3.1276	2.9649
		4.615	31.509	12.237	3.214	2.31145
		4.424	15.222	7.703	3.756	2.98809
		4.741	25.51	6.698	3.359
		7.214	39.802	18.544	4.066	2.74368
		3.367	13.511	8.825	2.767	2.99967

## Sheet: Fig 1e
Fig 1e
		WT-	WT+	t-EED1-	t-EED1+
		2419715	1691275	796526	7838028
		2934495	1761344	3155212	7370199
		2543582	1037683	242496	9316711
		1503500	1988071
		2980153	935314	1789991	3952528
		160025	315498	74112.6	10944100
		62494	2742546	1240093	2057566
		902625	1666143	3082443	16271430
		940478	6053711	1008889	8452584
		852712	307846	404349	3403000

## Sheet: Fig 2a
Fig 2a
		LDH 21% O2
			WT	eed1Δ/Δ	uninfected
			11.9169	9.08609	6.55216
			16.8015	10.7282	8.51109
			15.9044	5.74987	5.80367
		LDH 1% O2
			WT	eed1Δ/Δ	uninfected
			9.86607	4.22007	5.29385
			13.171	5.31747	5.42445
			16.7838	8.16344	5.2109

## Sheet: Fig 2b
Fig 2b
		Translocation 21% O2
			WT	eed1Δ/Δ
			3869000	70919.5
			103295	119793
			766500	81176
		Translocation 1% O2
			WT	eed1Δ/Δ
			839500	99389.5
			613200	3321.5
			602250	2883.5

## Sheet: Fig 2c
Fig 2c
		TEER 21% O2
			WT	eed1Δ/Δ
			-72.3	39.29
			-66.33	27.04
			-64.49	29.14
		TEER 1% O2
			WT	eed1Δ/Δ
			-63.88	51.94
			-68.76	44.55
			-69.81	61.25

## Sheet: Fig 2d
Fig 2d
	Immunocompetent											Immunocompromised
		Day 2		Day 4		Day 7		Day 14					Day 2		Day 4		Day 7		Day 14
		WT	eed1Δ/Δ	WT	eed1Δ/Δ	WT	eed1Δ/Δ	WT	eed1Δ/Δ				WT	eed1Δ/Δ	WT	eed1Δ/Δ	WT	eed1Δ/Δ	WT	eed1Δ/Δ
		11027000	28000000	5882000	4494382	12230000	16967210	1511000	28571430				22376240	53424660	9803922	62857140	892857200	34380950	35714290	56435640
		15960000	28181820	206100	3636364	7723000	33185840	57778	6571429				10101010	28750000	96261680	59791670	740740700	64800000	70370370	71666660
		923000	30204080	85837	10280370	158200	36434780	68182	41648350				60000000	71827960	95180720	62295080	381609200	58252430	16666670	85714290
		11030000	46083330	8695000	20683760	14218000	31452990	623608	14897960					78151260	64285710	47692310		97272730		65734260
		26609000	5511811	7784000	15959600									52150540		864406800		2153846000		73563220
		10455000	3712121	9027000	17610620									26086960		52941180		669724800		230508500
		4468000	10813010	2007000	70212770									73456790		226415100		423076900		51666670
		8240000	34343430	5858000	21637930									66500000		86021500		1418182000		145098000

## Sheet: Fig 2f
Fig 2f
	Liver							Kidney
		WT	eed1Δ/Δ	WT	eed1Δ/Δ			WT	eed1Δ/Δ	WT	eed1Δ/Δ
		218.624	168.729	774.457	126452			48.7805	49	49	35545
		4595.52	30	2671.23	18427			50.7614	49	153.846	10306.1
		3517	31.5457	41558.4	343529			88.1057	49	49	8418.37
			30	1953.12	5029.59				49	196.078	10534.8
					103333						39325.8
					18897.6						3904.76
					5673.76						18048.8
					3448.28						9430.05

## Sheet: Fig 3a
Fig 3a
	10^3/g
		days post infection	WT	eed1Δ/Δ
		10	1
		21	0
		21	0
		21	0
		21	0
		21	0
		21	0
		8		1
		9		1
		10		1
		11		1
		14		1
		21		0
		21		0
		21		0
		days post infection	WT	eed1Δ/Δ
		6	1
		6	1
		7	1
		8	1
		8	1
		8	1
		9	1
		13	1
		5		1
		5		1
		6		1
		6		1
		6		1
		6		1
		6		1
		8		1

[truncated: 41 more sheets: Fig 3b, Fig 3c, Fig 3e, Fig 4a, Fig 4b, Fig 4c, Fig 5a, Fig 5b, Fig 5d, Fig 5e, Fig 5f, Fig 5g, Fig 6, Fig 8a, Fig 8b, Fig 8c, Fig 8e, Fig 9a, Fig 9c, Fig 9d …]
